# Supplementary material for: Cell-free DNA 5-hydroxymethylcytosine profiles of long non-coding RNA genes enable early detection and progression monitoring of human cancers
Source: Clin Epigenetics. 2021 Oct 24;13:197. doi: 10.1186/s13148-021-01183-6 (PMC8543867; doi:10.1186/s13148-021-01183-6)
Supplement: Supplementary file 1 — Additional file 1: Table S1. List of tissue-specific plasma-derived 5hmC-modified lncRNA genes. [file 13148_2021_1183_MOESM1_ESM.xlsx]

## Sheet: tissue-shared
Ensembl id	Chr	Start	End
ENSG00000235777.1	chr1	98262477	98263622
ENSG00000237556.1	chr1	112451958	112453553
ENSG00000286754.1	chr1	176798264	176800977
ENSG00000236720.2	chr1	177669659	177681410
ENSG00000261504.1	chr1	182584389	182585764
ENSG00000224818.1	chr1	201433511	201434274
ENSG00000203706.8	chr1	210404801	210407392
ENSG00000228255.1	chr1	213904759	213967930
ENSG00000230461.9	chr1	213991094	214161851
ENSG00000274895.1	chr1	214157136	214159762
ENSG00000272167.2	chr1	214202234	214204244
ENSG00000233620.5	chr1	216245807	216260259
ENSG00000287676.1	chr1	219468324	219471010
ENSG00000231440.1	chr1	240751822	240754048
ENSG00000284452.1	chr2	495731	496633
ENSG00000272027.2	chr2	34917357	34928673
ENSG00000236502.1	chr2	45167293	45169012
ENSG00000232034.1	chr2	101439123	101463682
ENSG00000230065.1	chr2	133418099	133424563
ENSG00000223430.1	chr2	134311886	134315798
ENSG00000286081.1	chr2	151007147	151022780
ENSG00000230645.2	chr2	151025988	151212974
ENSG00000231420.1	chr2	151091406	151113521
ENSG00000222033.1	chr2	171568961	171571077
ENSG00000280374.1	chr2	178182443	178183199
ENSG00000273209.1	chr2	202897493	202898260
ENSG00000272282.1	chr3	27754401	27755496
ENSG00000272610.1	chr3	65858490	65940233
ENSG00000240175.1	chr3	65879491	65910972
ENSG00000082929.8	chr4	5526296	5529528
ENSG00000249441.1	chr4	19748802	19756214
ENSG00000287169.1	chr4	187622733	187625240
ENSG00000250250.2	chr5	15602298	15619218
ENSG00000248918.2	chr5	50265494	50266021
ENSG00000248528.1	chr5	92242887	92275298
ENSG00000278921.2	chr5	111755280	111756675
ENSG00000248709.3	chr5	115074675	115092240
ENSG00000288008.1	chr5	124329101	124331789
ENSG00000228478.1	chr6	10423373	10426409
ENSG00000235781.1	chr6	30484043	30486994
ENSG00000284954.1	chr6	32120579	32122142
ENSG00000235050.6	chr6	53843347	53944524
ENSG00000236996.1	chr6	53863688	53871950
ENSG00000270661.1	chr6	112538841	112540771
ENSG00000227945.1	chr6	128349031	128406393
ENSG00000286452.1	chr6	141724377	141725631
ENSG00000230234.1	chr6	160693649	160697162
ENSG00000287656.1	chr6	160790232	160807966
ENSG00000287558.1	chr6	161163541	161188522
ENSG00000234768.1	chr6	168595038	168605181
ENSG00000237987.1	chr6	168625959	168627197
ENSG00000273084.1	chr7	5468362	5469303
ENSG00000229679.1	chr7	36268889	36270716
ENSG00000229459.1	chr7	46300662	46334067
ENSG00000240355.1	chr7	46516055	46517538
ENSG00000230680.2	chr7	46517420	46521176
ENSG00000233539.5	chr7	46713383	46799449
ENSG00000233423.1	chr7	67156045	67162016
ENSG00000230316.7	chr7	121943712	121950173
ENSG00000254109.6	chr8	30239635	30242917
ENSG00000253381.1	chr8	39961688	39965454
ENSG00000254143.1	chr8	40018977	40030131
ENSG00000253354.2	chr8	40227500	40259529
ENSG00000253711.1	chr8	62212723	62213628
ENSG00000253576.1	chr8	92988136	92989646
ENSG00000253972.6	chr8	120226865	120259088
ENSG00000224549.1	chr9	22767174	22768315
ENSG00000231920.1	chr10	21462943	21463977
ENSG00000204682.8	chr10	21781587	21786189
ENSG00000286951.1	chr10	24699112	24705388
ENSG00000287528.1	chr10	35930025	35936754
ENSG00000227313.1	chr10	36185802	36187891
ENSG00000237949.2	chr10	60759242	60826156
ENSG00000287969.1	chr10	61116767	61123833
ENSG00000237267.1	chr10	86953177	86957714
ENSG00000286609.1	chr10	107745437	107747485
ENSG00000285715.1	chr10	123777497	123778675
ENSG00000255067.1	chr11	12870342	12870980
ENSG00000254645.2	chr11	15722811	15780444
ENSG00000256972.1	chr11	115204296	115210981
ENSG00000255689.1	chr11	115453015	115471057
ENSG00000255966.1	chr12	6641456	6642664
ENSG00000256564.1	chr12	16720345	16726874
ENSG00000257912.1	chr12	88189510	88195805
ENSG00000257194.2	chr12	90501516	90506556
ENSG00000257995.1	chr12	91011536	91016599
ENSG00000257958.1	chr12	115515130	115517958
ENSG00000257726.1	chr12	115800817	115802550
ENSG00000278266.1	chr12	127631694	127634626
ENSG00000286843.1	chr13	93961922	93963316
ENSG00000226134.1	chr13	98327265	98330217
ENSG00000286544.1	chr13	98377426	98382593
ENSG00000276012.1	chr13	102369914	102375456
ENSG00000257614.1	chr14	36416762	36419250
ENSG00000259087.5	chr14	38025363	38036300
ENSG00000225680.1	chr14	54066550	54080744
ENSG00000258952.2	chr14	61105934	61109307
ENSG00000258412.1	chr14	96677197	96681155
ENSG00000259152.1	chr15	27667527	27673484
ENSG00000259168.1	chr15	27728181	27787137
ENSG00000287922.1	chr15	27907861	27912419
ENSG00000259280.1	chr15	37168580	37179236
ENSG00000259588.1	chr15	47896077	47898549
ENSG00000259878.1	chr15	62522583	62524094
ENSG00000259359.2	chr15	96714804	96717568
ENSG00000259275.4	chr15	96897466	96948465
ENSG00000261397.1	chr16	9535151	9538842
ENSG00000249231.8	chr16	52585996	52686044
ENSG00000260963.2	chr16	52640918	52648552
ENSG00000234899.10	chr17	70030248	70233344
ENSG00000226101.2	chr17	70068474	70099176
ENSG00000263680.2	chr17	70422080	70424993
ENSG00000275516.1	chr17	77926462	77926791
ENSG00000274833.1	chr17	79361215	79361566
ENSG00000273355.1	chr18	813275	813757
ENSG00000264080.1	chr18	1780330	1782065
ENSG00000266065.1	chr18	6493419	6495667
ENSG00000266767.1	chr18	7741308	7754829
ENSG00000265413.1	chr18	8402845	8405159
ENSG00000265374.1	chr18	24805706	24827152
ENSG00000227279.1	chr18	25534483	25543651
ENSG00000228835.1	chr18	30349758	30354376
ENSG00000268560.1	chr19	20794365	20798195
ENSG00000267240.1	chr19	29451413	29455850
ENSG00000276631.1	chr19	29713449	29714044
ENSG00000230437.1	chr20	12286261	12297133
ENSG00000277373.1	chr20	17546146	17546496
ENSG00000259974.3	chr20	22528309	22559280
ENSG00000277692.1	chr20	30942856	30943537
ENSG00000237767.2	chr20	38632858	38639965
ENSG00000233277.1	chr20	42523360	42524108
ENSG00000225785.1	chr20	51068003	51072158
ENSG00000286250.1	chr20	51457475	51460314
ENSG00000232286.1	chr20	51474877	51479394
ENSG00000223492.1	chr20	51785182	51796089
ENSG00000280108.2	chr21	14677473	14687265
ENSG00000178457.3	chr21	29385682	29395552
ENSG00000224269.1	chr21	38071073	38073864
ENSG00000232081.1	chr22	34119818	34120898
ENSG00000224973.6	chr22	34120993	34146830

## Sheet: tissue-specific
Ensembl id	Chr	Start	End	CC	GC	HCC
ENSG00000243485.5	chr1	29554	31109	0	1	0
ENSG00000286448.1	chr1	236606	238406	0	1	0
ENSG00000224387.1	chr1	2423739	2424697	0	1	0
ENSG00000235054.4	chr1	4472087	4484749	0	1	0
ENSG00000284694.1	chr1	4539191	4544435	0	1	0
ENSG00000284674.1	chr1	5033441	5041628	0	1	0
ENSG00000284616.1	chr1	5361988	5367454	0	1	0
ENSG00000284666.1	chr1	5540847	5542088	0	1	0
ENSG00000260972.1	chr1	5553038	5554734	0	1	0
ENSG00000284744.1	chr1	6828014	6830098	0	1	0
ENSG00000284716.1	chr1	8058247	8059994	0	1	0
ENSG00000271895.2	chr1	11089716	11090585	0	1	0
ENSG00000225602.5	chr1	11203955	11209594	0	1	0
ENSG00000287384.1	chr1	12039590	12040184	0	1	0
ENSG00000229484.1	chr1	12587766	12588462	0	1	0
ENSG00000237445.2	chr1	13983806	13986405	0	1	0
ENSG00000231606.2	chr1	14548382	14630940	0	1	0
ENSG00000287756.1	chr1	15100965	15104223	0	1	0
ENSG00000271732.1	chr1	16943886	16944224	0	1	0
ENSG00000227066.2	chr1	20480664	20487061	0	1	0
ENSG00000284743.1	chr1	20805272	20806890	0	1	0
ENSG00000236009.1	chr1	21742391	21743985	0	1	0
ENSG00000272478.1	chr1	26158404	26158625	0	1	0
ENSG00000270031.1	chr1	28146494	28146852	0	1	0
ENSG00000287510.1	chr1	31204540	31206274	0	1	0
ENSG00000229607.1	chr1	31283225	31288400	0	1	0
ENSG00000233728.1	chr1	38265392	38266551	0	1	0
ENSG00000287113.1	chr1	43813959	43814515	0	1	0
ENSG00000237424.1	chr1	47897805	47900313	0	1	0
ENSG00000223814.1	chr1	48226804	48231219	0	1	0
ENSG00000225028.1	chr1	48283738	48285909	0	1	0
ENSG00000228369.2	chr1	52516590	52518355	0	1	0
ENSG00000242391.2	chr1	53346888	53347402	0	1	0
ENSG00000228838.1	chr1	53753696	53755378	0	1	0
ENSG00000230138.2	chr1	53832328	53833917	0	1	0
ENSG00000236341.1	chr1	57429559	57462430	0	1	0
ENSG00000241042.1	chr1	59520069	59521721	0	1	0
ENSG00000238242.2	chr1	60580547	60615456	0	1	0
ENSG00000237853.6	chr1	61714617	61719182	0	1	0
ENSG00000286455.1	chr1	63476868	63484285	0	1	0
ENSG00000229294.1	chr1	65745139	65772204	0	1	0
ENSG00000248458.2	chr1	67131547	67142710	0	1	0
ENSG00000285041.1	chr1	69099384	69106108	0	1	0
ENSG00000271992.1	chr1	70910754	70911219	0	1	0
ENSG00000228853.1	chr1	72259915	72302695	0	1	0
ENSG00000227016.3	chr1	73230714	73256965	0	1	0
ENSG00000237324.3	chr1	74807263	74844486	0	1	0
ENSG00000233894.1	chr1	74933879	74935227	0	1	0
ENSG00000234497.5	chr1	75043114	75091782	0	1	0
ENSG00000261213.1	chr1	75588203	75589612	0	1	0
ENSG00000224149.1	chr1	75595659	75598261	0	1	0
ENSG00000233099.1	chr1	77811731	77815270	0	1	0
ENSG00000234953.2	chr1	81979565	82023387	0	1	0
ENSG00000236676.1	chr1	82051626	82091398	0	1	0
ENSG00000223653.6	chr1	85742071	85913807	0	1	0
ENSG00000273264.1	chr1	85932978	85933343	0	1	0
ENSG00000285210.1	chr1	86754387	86786394	0	1	0
ENSG00000261737.1	chr1	87169185	87170145	0	1	0
ENSG00000231613.1	chr1	90254473	90256051	0	1	0
ENSG00000272931.1	chr1	90285733	90286427	0	0	1
ENSG00000287076.1	chr1	91185133	91191177	0	1	0
ENSG00000233593.10	chr1	91234643	91317215	0	1	0
ENSG00000285532.2	chr1	91301217	91315029	0	1	0
ENSG00000286692.1	chr1	94883299	94883784	0	1	0
ENSG00000237954.7	chr1	95821785	95846556	0	1	0
ENSG00000228971.3	chr1	95975615	96247898	0	1	0
ENSG00000232542.1	chr1	97859710	97885697	0	1	0
ENSG00000285922.1	chr1	98517633	98520148	0	1	0
ENSG00000224445.3	chr1	99937888	100066551	0	1	0
ENSG00000233047.7	chr1	106470242	106570899	1	0	0
ENSG00000237480.3	chr1	106499316	106667186	1	0	0
ENSG00000237460.3	chr1	107360846	107407938	1	0	0
ENSG00000230489.1	chr1	108507065	108537229	0	1	0
ENSG00000226822.3	chr1	108582885	108618642	0	1	0
ENSG00000238122.1	chr1	108803818	108816311	0	1	0
ENSG00000224698.1	chr1	108963311	108975806	0	1	0
ENSG00000203897.4	chr1	109399839	109401146	0	1	0
ENSG00000225113.1	chr1	110138847	110140403	0	1	0
ENSG00000232558.1	chr1	112396384	112399527	0	1	0
ENSG00000226172.2	chr1	119542967	119544015	0	1	0
ENSG00000239216.1	chr1	119543241	119544028	0	1	0
ENSG00000227712.2	chr1	119772936	119870538	0	1	0
ENSG00000232650.6	chr1	119870022	119898805	0	1	0
ENSG00000228826.3	chr1	121236127	121253386	0	1	0
ENSG00000272583.1	chr1	121260164	121260627	0	1	0
ENSG00000273059.1	chr1	147484031	147484460	0	1	0
ENSG00000232721.2	chr1	149230716	149234156	0	1	0
ENSG00000273481.1	chr1	151300425	151300905	0	1	0
ENSG00000250734.2	chr1	151584514	151585839	0	1	0
ENSG00000269489.1	chr1	151770530	151771078	0	1	0
ENSG00000224308.1	chr1	152902516	152921686	0	1	0
ENSG00000238279.1	chr1	153506079	153507591	0	1	0
ENSG00000272068.1	chr1	156607575	156610796	0	1	0
ENSG00000271736.2	chr1	157243550	157253758	0	1	0
ENSG00000234425.1	chr1	160506863	160541248	0	1	0
ENSG00000283360.1	chr1	161373199	161440313	0	1	0
ENSG00000224515.1	chr1	161526080	161526868	0	1	0
ENSG00000272574.1	chr1	162562893	162563544	0	1	0
ENSG00000224702.1	chr1	165179864	165182327	0	1	0
ENSG00000230704.1	chr1	169732070	169733789	0	1	0
ENSG00000271811.1	chr1	170636522	170638566	0	1	0
ENSG00000231424.3	chr1	170717714	171220996	0	1	0
ENSG00000225243.5	chr1	171168383	171196927	0	1	0
ENSG00000230630.5	chr1	172107537	172113980	0	1	0
ENSG00000235628.1	chr1	175507911	175525954	0	1	0
ENSG00000224968.2	chr1	177320698	177407016	0	1	0
ENSG00000227579.6	chr1	177361803	177889287	0	1	0
ENSG00000273384.1	chr1	178620841	178621417	0	1	0
ENSG00000261250.1	chr1	179512336	179518057	0	1	0
ENSG00000272906.1	chr1	179850742	179851730	0	1	0
ENSG00000179452.2	chr1	181205524	181207740	0	1	0
ENSG00000272880.1	chr1	181781840	181782396	0	1	0
ENSG00000232309.2	chr1	182096432	182097817	0	1	0
ENSG00000224468.3	chr1	183107537	183110417	0	1	0
ENSG00000227554.1	chr1	183723553	183724072	1	0	0
ENSG00000238270.1	chr1	189837131	189837658	0	1	0
ENSG00000227240.2	chr1	193442354	194167838	0	1	0
ENSG00000231714.1	chr1	194320073	194321556	0	1	0
ENSG00000237605.2	chr1	206807541	206809059	0	0	1
ENSG00000275392.1	chr1	207300355	207300831	0	1	0
ENSG00000236911.6	chr1	207725270	207779900	0	1	0
ENSG00000259815.1	chr1	208800086	208801430	0	1	0
ENSG00000287046.1	chr1	209280848	209287764	0	1	0
ENSG00000287902.1	chr1	209704581	209709696	0	1	0
ENSG00000287343.1	chr1	210160678	210170437	0	1	0
ENSG00000281664.1	chr1	214098092	214099997	0	1	0
ENSG00000283518.1	chr1	214224537	214361116	0	1	0
ENSG00000231814.3	chr1	218066242	218094146	0	1	0
ENSG00000232480.1	chr1	218517538	218519020	0	1	0
ENSG00000277007.1	chr1	219444116	219446729	0	1	0
ENSG00000228536.3	chr1	219582381	219632711	0	1	0
ENSG00000238232.1	chr1	219730534	219731043	0	1	0
ENSG00000260505.1	chr1	220574464	220577375	1	0	0
ENSG00000257551.1	chr1	221006105	221053482	0	1	0
ENSG00000286398.1	chr1	221722704	221727656	0	1	0
ENSG00000286719.1	chr1	224990661	225069057	0	1	0
ENSG00000228382.1	chr1	226844341	226862768	0	1	0
ENSG00000228548.1	chr1	226856598	226864046	0	1	0
ENSG00000287423.1	chr1	233663290	233679379	0	1	0
ENSG00000286109.1	chr1	233860200	233866492	0	1	0
ENSG00000286666.1	chr1	233980367	234001116	0	1	0
ENSG00000287921.1	chr1	234039850	234041677	0	1	0
ENSG00000273367.1	chr1	234507932	234508557	0	1	0
ENSG00000223776.5	chr1	236686352	236687808	0	1	0
ENSG00000288099.1	chr1	237176673	237177500	0	1	0
ENSG00000287589.1	chr1	239368438	239375584	0	1	0
ENSG00000233355.7	chr1	239866681	239933430	0	1	0
ENSG00000287102.1	chr1	240170824	240171681	0	1	0
ENSG00000233519.1	chr1	240563971	240564423	0	1	0
ENSG00000230015.3	chr1	240902719	240903153	0	1	0
ENSG00000226919.4	chr1	240926634	240940124	0	1	0
ENSG00000286496.1	chr1	241520643	241527354	1	0	0
ENSG00000234116.1	chr1	243169147	243170770	1	0	0
ENSG00000273175.1	chr1	245028040	245028574	0	1	0
ENSG00000238224.1	chr1	245778075	245778447	0	1	0
ENSG00000235096.2	chr1	246189199	246198905	0	1	0
ENSG00000287116.1	chr1	247553545	247557141	0	1	0
ENSG00000236856.1	chr2	388412	416885	0	1	0
ENSG00000225942.1	chr2	545805	546667	0	1	0
ENSG00000233553.1	chr2	1344816	1350340	1	0	0
ENSG00000287583.1	chr2	2701262	2705584	0	1	0
ENSG00000271868.1	chr2	3500727	3501199	0	1	0
ENSG00000232835.1	chr2	5689912	5696163	0	1	0
ENSG00000236106.2	chr2	5866385	5870487	1	0	0
ENSG00000272002.1	chr2	7401002	7401635	0	1	0
ENSG00000229727.7	chr2	7523358	7590675	0	1	0
ENSG00000203643.3	chr2	11861745	11864348	0	1	0
ENSG00000285876.1	chr2	13141078	13471808	0	1	0
ENSG00000232444.1	chr2	16497592	16500834	0	1	0
ENSG00000224400.5	chr2	16535524	16613970	0	1	0
ENSG00000236204.6	chr2	19167729	19547828	0	1	0
ENSG00000261012.2	chr2	21222185	21223789	0	1	0
ENSG00000231204.7	chr2	21540532	21784185	0	1	0
ENSG00000234207.1	chr2	22600466	22704876	0	1	0
ENSG00000232451.2	chr2	23240997	23421927	0	1	0
ENSG00000272056.1	chr2	27276486	27277144	0	1	0
ENSG00000273233.1	chr2	29033147	29033572	0	1	0
ENSG00000228563.1	chr2	31752012	31788534	0	1	0
ENSG00000230876.8	chr2	33050426	33151760	1	0	0
ENSG00000230876.8	chr2	33050426	33151760	0	0	1
ENSG00000288535.1	chr2	35488777	35510063	1	0	0
ENSG00000236572.1	chr2	37971476	37974189	0	1	0
ENSG00000227292.1	chr2	38430505	38466732	0	1	0
ENSG00000231156.1	chr2	45240353	45240807	0	1	0
ENSG00000231054.1	chr2	45395722	45396553	0	1	0
ENSG00000232696.1	chr2	46305154	46305967	0	1	0
ENSG00000228100.2	chr2	46619430	46621367	0	1	0
ENSG00000226548.1	chr2	47079159	47080635	0	1	0
ENSG00000282828.2	chr2	49790526	49822264	0	1	0
ENSG00000231918.1	chr2	51259739	52635055	0	1	0
ENSG00000225444.2	chr2	52597740	52617194	0	1	0
ENSG00000236837.1	chr2	52721826	52727890	0	1	0
ENSG00000273063.1	chr2	58468484	58468821	0	1	0
ENSG00000286360.1	chr2	62106075	62108488	0	1	0
ENSG00000286524.1	chr2	63044899	63046841	0	1	0
ENSG00000228079.2	chr2	64313487	64315380	0	1	0
ENSG00000238201.1	chr2	64565201	64568781	0	1	0
ENSG00000226756.1	chr2	64871746	64873832	0	1	0
ENSG00000230749.5	chr2	66666220	66671353	0	1	0
ENSG00000286002.1	chr2	67904631	67907930	1	0	0
ENSG00000224606.1	chr2	70694517	70695627	0	1	0
ENSG00000272711.1	chr2	75059782	75061114	0	1	0
ENSG00000231172.2	chr2	75751194	75769832	0	1	0
ENSG00000271452.1	chr2	75897115	75897580	0	1	0
ENSG00000270462.1	chr2	75924709	75925122	0	1	0
ENSG00000286932.1	chr2	77437713	77554229	0	1	0
ENSG00000227088.2	chr2	77879151	78517595	0	1	0
ENSG00000233605.3	chr2	78142996	78145137	1	0	0
ENSG00000232548.1	chr2	83749938	83750626	0	1	0
ENSG00000231134.1	chr2	85413532	85414376	0	1	0
ENSG00000272564.1	chr2	86131402	86131850	0	1	0
ENSG00000281904.1	chr2	90406337	90408299	1	0	0
ENSG00000273265.1	chr2	97477976	97479394	0	1	0
ENSG00000228488.1	chr2	101338683	101339344	0	1	0
ENSG00000223947.1	chr2	101610138	101618706	0	1	0
ENSG00000281162.2	chr2	102578518	102603629	0	1	0
ENSG00000226925.1	chr2	102789081	102798568	0	1	0
ENSG00000272861.1	chr2	105865861	105866251	0	1	0
ENSG00000227294.1	chr2	107450920	107457663	0	1	0
ENSG00000230696.1	chr2	110352270	110363275	0	1	0
ENSG00000271590.1	chr2	111968572	111970053	0	1	0
ENSG00000270190.1	chr2	112024445	112025050	0	1	0
ENSG00000286545.1	chr2	112997198	113001952	0	1	0
ENSG00000235242.1	chr2	114879851	114880870	0	1	0
ENSG00000226813.3	chr2	126867338	126875600	0	1	0
ENSG00000273073.1	chr2	132219394	132221188	1	0	0
ENSG00000286208.1	chr2	132312580	132326172	0	1	0
ENSG00000286068.1	chr2	133442797	133574469	0	1	0
ENSG00000237262.1	chr2	136835462	136836083	0	1	0
ENSG00000287147.1	chr2	139674774	139732576	0	1	0
ENSG00000286778.1	chr2	140081491	140122153	0	1	0
ENSG00000224028.1	chr2	140861152	140889349	0	1	0
ENSG00000257284.1	chr2	143919647	143929741	0	1	0
ENSG00000283118.1	chr2	145202415	145208017	0	1	0
ENSG00000234940.1	chr2	145445980	145447752	0	1	0
ENSG00000231040.2	chr2	147595295	147635788	1	0	0
ENSG00000222031.1	chr2	151857734	151905288	0	1	0
ENSG00000238004.1	chr2	155316369	155317332	0	1	0
ENSG00000286530.1	chr2	157890349	157906228	1	0	0
ENSG00000254552.1	chr2	167980414	167997465	0	1	0
ENSG00000235335.3	chr2	168671267	168797690	0	1	0
ENSG00000226963.1	chr2	173292502	173293331	0	1	0
ENSG00000229779.1	chr2	176769099	176770230	0	1	0
ENSG00000224189.8	chr2	177028779	177053686	1	0	0
ENSG00000225258.1	chr2	181436439	181557181	0	1	0
ENSG00000286879.1	chr2	184762677	184766874	0	1	0
ENSG00000234172.1	chr2	184769256	184813839	1	0	0
ENSG00000286152.1	chr2	184914194	185052300	0	1	0
ENSG00000287129.1	chr2	186815196	186817898	0	1	0
ENSG00000237877.7	chr2	186897611	187287159	0	1	0
ENSG00000231689.2	chr2	188577543	189249040	0	1	0
ENSG00000235852.1	chr2	191745523	191746785	0	1	0
ENSG00000232227.5	chr2	193508828	193510113	1	0	0
ENSG00000286868.1	chr2	194732446	194733706	0	1	0
ENSG00000236653.3	chr2	199164000	199240214	0	1	0
ENSG00000287027.1	chr2	200951593	200964748	0	1	0
ENSG00000237271.2	chr2	205084707	205099708	0	1	0
ENSG00000236634.1	chr2	205334799	205338560	0	1	0
ENSG00000287524.1	chr2	205533586	205543421	0	1	0
ENSG00000272851.1	chr2	208618596	208619159	0	1	0
ENSG00000287662.1	chr2	209750479	209752867	1	0	0
ENSG00000224257.1	chr2	215374920	215401614	0	1	0
ENSG00000226276.1	chr2	216804031	216806442	0	1	0
ENSG00000231092.1	chr2	217124318	217130853	0	1	0
ENSG00000236295.1	chr2	217735164	217738655	0	1	0
ENSG00000259855.1	chr2	217860629	217861213	0	1	0
ENSG00000286272.1	chr2	221676338	221718176	0	1	0
ENSG00000234446.3	chr2	222474044	222514938	0	1	0
ENSG00000234193.1	chr2	223782105	223784081	0	1	0
ENSG00000235610.1	chr2	224370194	224375651	0	1	0
ENSG00000287791.1	chr2	230272074	230273044	0	0	1
ENSG00000230385.1	chr2	231773567	231774817	0	1	0
ENSG00000237581.1	chr2	234854790	234864079	0	1	0
ENSG00000280744.1	chr2	235591312	235626408	0	1	0
ENSG00000235726.7	chr2	235712452	235822028	0	1	0
ENSG00000222022.1	chr2	238330063	238333919	0	1	0
ENSG00000222032.1	chr2	238337563	238343465	0	1	0
ENSG00000229915.1	chr2	239335718	239336370	1	0	0
ENSG00000218416.4	chr2	241388732	241396131	0	1	0
ENSG00000229996.1	chr2	241949462	241950161	0	1	0
ENSG00000273113.1	chr2	242521337	242522141	0	1	0
ENSG00000224272.2	chr2	242749500	242753111	0	1	0
ENSG00000224918.1	chr3	95031	96029	0	1	0
ENSG00000224318.6	chr3	151390	239024	0	1	0
ENSG00000234661.2	chr3	405053	427478	0	1	0
ENSG00000230944.1	chr3	5297220	5298446	0	1	0
ENSG00000232287.2	chr3	11047784	11060910	0	1	0
ENSG00000230172.1	chr3	14806459	14808947	0	1	0
ENSG00000274840.4	chr3	18054718	18083095	0	1	0
ENSG00000224822.1	chr3	24496627	24500925	0	1	0
ENSG00000287981.1	chr3	34194471	34198789	0	1	0
ENSG00000227245.1	chr3	43128971	43129560	0	1	0
ENSG00000272121.1	chr3	44039573	44040641	0	1	0
ENSG00000271973.1	chr3	48709888	48710166	0	0	1
ENSG00000272434.1	chr3	49066749	49067139	0	1	0
ENSG00000271916.1	chr3	53831791	53832046	0	1	0
ENSG00000242317.1	chr3	55527858	55539289	0	1	0
ENSG00000281708.1	chr3	55691234	55693410	0	1	0
ENSG00000240198.5	chr3	56974068	56994882	0	1	0
ENSG00000287502.1	chr3	57541308	57541781	0	1	0
ENSG00000243384.1	chr3	58558471	58560046	0	1	0
ENSG00000280620.1	chr3	63897194	63897448	0	1	0
ENSG00000241111.1	chr3	64053640	64088807	0	1	0
ENSG00000189196.4	chr3	64064037	64073039	0	1	0
ENSG00000241572.1	chr3	64084949	64086798	0	1	0
ENSG00000288039.1	chr3	66830500	66874863	0	1	0
ENSG00000285738.1	chr3	66844465	66847345	0	1	0
ENSG00000286967.1	chr3	68549764	68555024	0	1	0
ENSG00000287131.1	chr3	71834579	71835576	0	1	0
ENSG00000286329.1	chr3	80651867	80727049	0	1	0
ENSG00000243694.3	chr3	81043005	81154333	0	1	0
ENSG00000242339.2	chr3	84931135	84942530	0	1	0
ENSG00000287273.1	chr3	84989770	84996212	0	1	0
ENSG00000241328.1	chr3	86531093	86546146	0	1	0
ENSG00000239589.7	chr3	94656824	94887195	0	1	0
ENSG00000279658.1	chr3	97555830	97593535	0	1	0
ENSG00000240476.1	chr3	98699902	98701940	0	1	0
ENSG00000241754.2	chr3	102339905	102392830	0	1	0
ENSG00000228980.4	chr3	109128837	109442120	0	1	0
ENSG00000240895.1	chr3	110246329	110248429	0	1	0
ENSG00000239311.1	chr3	111185160	111215942	0	1	0
ENSG00000286492.1	chr3	111554570	111579577	0	1	0
ENSG00000239453.1	chr3	113307595	113309036	0	1	0
ENSG00000273394.1	chr3	113665852	113666417	0	1	0
ENSG00000242767.1	chr3	114819270	114821908	0	1	0
ENSG00000239268.3	chr3	117391001	117716439	0	1	0
ENSG00000241213.2	chr3	117397540	117409852	0	1	0
ENSG00000242816.2	chr3	117438706	117513231	0	1	0
ENSG00000272967.1	chr3	119298059	119298497	0	1	0
ENSG00000272678.1	chr3	123002440	123002830	0	1	0
ENSG00000287617.1	chr3	125518730	125519459	0	1	0
ENSG00000250012.2	chr3	125802502	125814192	0	1	0
ENSG00000250218.1	chr3	125822483	125826912	0	1	0
ENSG00000251448.2	chr3	126006966	126020056	0	1	0
ENSG00000249833.7	chr3	126111875	126113694	0	1	0
ENSG00000286919.1	chr3	126993424	126997147	0	1	0
ENSG00000239608.1	chr3	127794653	127797899	0	1	0
ENSG00000286806.1	chr3	128282159	128283274	0	1	0
ENSG00000288111.1	chr3	129900189	129907657	0	1	0
ENSG00000251011.6	chr3	132964447	132976051	0	1	0
ENSG00000272832.1	chr3	133261908	133262310	0	1	0
ENSG00000240086.7	chr3	134857311	135158730	0	1	0
ENSG00000239513.6	chr3	137490502	137499724	0	1	0
ENSG00000251471.1	chr3	139556062	139578736	0	1	0
ENSG00000251058.1	chr3	140179842	140181667	0	1	0
ENSG00000239641.1	chr3	142373626	142375587	0	1	0
ENSG00000243733.1	chr3	142830644	142831201	0	1	0
ENSG00000244358.1	chr3	145657699	145679323	0	1	0
ENSG00000261051.1	chr3	145777372	145779466	0	1	0
ENSG00000241457.1	chr3	146307389	146308112	0	0	1
ENSG00000239922.2	chr3	147657692	147724914	0	1	0
ENSG00000241985.1	chr3	149366784	149367971	0	1	0
ENSG00000286273.1	chr3	151011105	151013282	0	1	0
ENSG00000240666.2	chr3	154876159	154901074	0	1	0
ENSG00000242790.1	chr3	155008977	155011965	0	1	0
ENSG00000214919.3	chr3	155459931	155461515	0	1	0
ENSG00000241770.1	chr3	156881241	156886922	0	1	0
ENSG00000286913.1	chr3	159429641	159449435	0	1	0
ENSG00000241168.1	chr3	162744184	162949937	1	0	0
ENSG00000240033.1	chr3	166552809	166562744	0	1	0
ENSG00000286994.1	chr3	167811837	167812875	0	0	1
ENSG00000241882.1	chr3	168006341	168009016	0	1	0
ENSG00000272797.1	chr3	168645263	168645707	0	1	0
ENSG00000240497.3	chr3	171177037	171187491	0	1	0
ENSG00000228213.5	chr3	173628288	173638586	0	1	0
ENSG00000230292.5	chr3	174797097	174833032	0	1	0
ENSG00000260217.1	chr3	175656717	175658825	0	1	0
ENSG00000272910.1	chr3	179301050	179301550	0	1	0
ENSG00000242808.9	chr3	180707550	181554668	0	1	0
ENSG00000242012.1	chr3	182082935	182086044	0	1	0
ENSG00000287941.1	chr3	182305881	182335598	0	1	0
ENSG00000238837.3	chr3	182362002	182373668	0	1	0
ENSG00000243368.2	chr3	182734043	182735596	0	1	0
ENSG00000273181.1	chr3	183850730	183851349	0	1	0
ENSG00000272922.1	chr3	184460606	184461072	0	1	0
ENSG00000234197.1	chr3	185796959	185798736	0	1	0
ENSG00000226859.1	chr3	186194516	186196159	0	1	0
ENSG00000230115.1	chr3	188956475	188958383	0	1	0
ENSG00000223812.8	chr3	191143282	191308886	0	1	0
ENSG00000236508.1	chr3	193025033	193032151	0	1	0
ENSG00000286624.1	chr3	193488332	193490213	0	1	0
ENSG00000232065.1	chr3	196358369	196359458	0	0	1
ENSG00000227189.2	chr4	1145160	1147489	0	1	0
ENSG00000250681.1	chr4	3634756	3635702	0	1	0
ENSG00000248516.1	chr4	4323689	4335909	0	1	0
ENSG00000287164.1	chr4	7800254	7809778	0	1	0
ENSG00000251460.1	chr4	8068255	8069451	0	1	0
ENSG00000249334.1	chr4	10686627	10699285	0	1	0
ENSG00000283083.2	chr4	10739182	10751210	0	1	0
ENSG00000249234.1	chr4	16180562	16184743	0	1	0
ENSG00000251048.1	chr4	18489685	18491131	0	1	0
ENSG00000250039.4	chr4	21950638	22331953	0	1	0
ENSG00000250137.1	chr4	23562546	23770275	0	1	0
ENSG00000249453.1	chr4	23781213	23784183	0	1	0
ENSG00000251325.1	chr4	27264128	27268876	0	1	0
ENSG00000251410.2	chr4	27966139	27986685	0	1	0
ENSG00000286141.1	chr4	28582613	28602467	0	1	0
ENSG00000248176.2	chr4	29119926	29213318	0	1	0
ENSG00000286596.1	chr4	30720427	30723592	0	1	0
ENSG00000251129.2	chr4	31998998	32230165	0	1	0
ENSG00000286784.1	chr4	32585477	32747147	0	1	0
ENSG00000288321.1	chr4	33469020	33695615	0	1	0
ENSG00000261761.5	chr4	37003394	37025121	0	1	0
ENSG00000288073.1	chr4	37456320	37478023	0	1	0
ENSG00000249348.1	chr4	39529639	39596327	0	1	0
ENSG00000286349.1	chr4	39616085	39620108	0	1	0
ENSG00000245870.4	chr4	41874764	41884972	0	1	0
ENSG00000286891.1	chr4	43765151	43974201	0	1	0
ENSG00000251350.2	chr4	44018717	44024080	1	0	0
ENSG00000248254.1	chr4	47558748	47562276	0	1	0
ENSG00000272576.1	chr4	52784938	52785547	0	1	0
ENSG00000248518.1	chr4	55242169	55242919	0	1	0
ENSG00000251264.1	chr4	55306669	55312890	0	1	0
ENSG00000286093.1	chr4	57157767	57166039	0	1	0
ENSG00000287369.1	chr4	57976713	57977566	0	1	0
ENSG00000248505.2	chr4	58290661	58344507	0	1	0
ENSG00000251459.2	chr4	58356974	58362010	0	1	0
ENSG00000249831.2	chr4	58586201	58590821	0	1	0
ENSG00000249382.3	chr4	59804954	59853900	1	0	0
ENSG00000287174.1	chr4	60769122	60786388	0	1	0
ENSG00000272626.1	chr4	69766726	69772701	0	1	0
ENSG00000250436.1	chr4	74374520	74399845	0	1	0
ENSG00000250532.1	chr4	75284634	75306174	0	1	0
ENSG00000251454.1	chr4	76266489	76284234	0	1	0
ENSG00000251383.1	chr4	76279286	76287776	0	1	0
ENSG00000233860.2	chr4	77630006	77723579	0	1	0
ENSG00000250334.6	chr4	80412956	80544633	0	1	0
ENSG00000231782.7	chr4	83532127	83542763	0	1	0
ENSG00000270720.1	chr4	90040435	90041022	0	1	0
ENSG00000274238.1	chr4	90664943	90665456	0	1	0
ENSG00000277695.1	chr4	90668953	90677004	0	1	0
ENSG00000249049.1	chr4	92240185	92246457	1	0	0
ENSG00000287392.1	chr4	93104386	93186467	1	0	0
ENSG00000248511.1	chr4	93218402	93225329	1	0	0
ENSG00000246090.7	chr4	100009956	100222513	0	1	0
ENSG00000248676.1	chr4	100515956	100547070	0	1	0
ENSG00000251577.5	chr4	104469902	104545691	1	0	0
ENSG00000286291.1	chr4	104793047	104799593	0	1	0
ENSG00000251170.6	chr4	105151537	105332192	0	1	0
ENSG00000249613.2	chr4	107354646	107374606	1	0	0
ENSG00000251081.1	chr4	108179857	108223027	0	1	0
ENSG00000248152.2	chr4	113894428	113993118	0	1	0
ENSG00000249373.2	chr4	113952443	113955707	0	1	0
ENSG00000224932.2	chr4	118235753	118281811	0	1	0
ENSG00000236922.10	chr4	118327322	118612343	0	1	0
ENSG00000286269.1	chr4	118569987	118578467	1	0	0
ENSG00000260091.1	chr4	120330488	120331388	0	1	0
ENSG00000273007.2	chr4	123800933	123806960	0	1	0
ENSG00000250193.1	chr4	130220330	130226177	0	1	0
ENSG00000287748.1	chr4	130284066	130298659	0	1	0
ENSG00000246876.7	chr4	130533485	130692682	1	0	0
ENSG00000251326.2	chr4	131297384	131353382	0	1	0
ENSG00000250503.1	chr4	131802182	131806796	1	0	0
ENSG00000286253.1	chr4	134978623	135006661	1	0	0
ENSG00000251291.2	chr4	135304622	135466803	1	0	0
ENSG00000249000.1	chr4	135680554	135738444	1	0	0
ENSG00000249847.1	chr4	135854044	135855286	1	0	0
ENSG00000248456.1	chr4	136034060	136044934	0	1	0
ENSG00000250865.1	chr4	136713539	136727059	0	1	0
ENSG00000250341.1	chr4	138114910	138119521	0	1	0
ENSG00000250777.2	chr4	138611631	138656131	0	1	0
ENSG00000248307.6	chr4	138899701	139052336	0	1	0
ENSG00000250033.5	chr4	138978618	139099331	0	1	0
ENSG00000272632.1	chr4	142351985	142352438	0	1	0
ENSG00000272727.2	chr4	146256415	146264711	0	1	0
ENSG00000250354.1	chr4	149067622	149130031	0	1	0
ENSG00000287565.1	chr4	150298409	150301259	0	1	0
ENSG00000270883.1	chr4	153239054	153239516	0	1	0
ENSG00000270751.1	chr4	153258807	153259250	0	1	0
ENSG00000287642.1	chr4	153855668	153857913	0	1	0
ENSG00000280241.4	chr4	154869870	155221652	0	1	0
ENSG00000250538.6	chr4	156127681	156130179	1	0	0
ENSG00000250488.2	chr4	160586985	160698980	0	1	0
ENSG00000249568.1	chr4	162300105	162309569	0	1	0
ENSG00000250887.1	chr4	165928238	165929111	0	1	0
ENSG00000287188.1	chr4	169091248	169116012	0	1	0
ENSG00000249623.1	chr4	169569047	169569738	0	1	0
ENSG00000250266.2	chr4	171147686	171204874	0	1	0
ENSG00000251061.2	chr4	171264240	171293462	0	1	0
ENSG00000250968.1	chr4	171663620	171664869	0	1	0
ENSG00000250431.1	chr4	175898722	175900532	0	1	0
ENSG00000249458.1	chr4	177787768	177796611	0	1	0
ENSG00000250263.2	chr4	177796842	177829185	0	1	0
ENSG00000248266.1	chr4	183066005	183111535	0	1	0
ENSG00000270426.1	chr4	185393078	185393763	0	1	0
ENSG00000249173.6	chr4	185814012	185820707	0	1	0
ENSG00000250410.1	chr4	186291879	186312082	0	1	0
ENSG00000249679.2	chr4	186392615	186428209	0	1	0
ENSG00000233110.1	chr4	186509063	186515157	0	1	0
ENSG00000235902.1	chr4	186587039	186596571	0	1	0
ENSG00000251165.6	chr4	187207248	187422151	0	1	0
ENSG00000250829.2	chr4	187812123	187813520	0	1	0
ENSG00000272218.1	chr4	187813706	187814137	0	1	0
ENSG00000250971.3	chr4	187927098	187982084	0	1	0
ENSG00000250658.1	chr4	188225237	188230836	1	0	0
ENSG00000250042.1	chr4	188291802	188293075	0	1	0
ENSG00000251490.1	chr4	188437307	188438362	0	1	0
ENSG00000250590.6	chr4	188454027	188593909	0	1	0
ENSG00000286641.1	chr4	188863318	188884499	1	0	0
ENSG00000251619.1	chr4	189697811	189706665	0	1	0
ENSG00000250024.1	chr4	189911869	189923229	0	1	0
ENSG00000251310.1	chr4	190114254	190126031	0	1	0
ENSG00000250666.1	chr4	190802670	190806023	0	0	1
ENSG00000249966.1	chr5	1851064	1851611	0	1	0
ENSG00000248137.1	chr5	2831135	2835253	0	1	0
ENSG00000249808.3	chr5	3177949	3181601	1	0	0
ENSG00000249830.1	chr5	3452930	3461774	0	1	0
ENSG00000248962.1	chr5	4012822	4013763	0	1	0
ENSG00000249941.1	chr5	4866634	4874872	0	1	0
ENSG00000250529.1	chr5	5069305	5078424	0	1	0
ENSG00000250579.2	chr5	5132214	5140232	0	1	0
ENSG00000286753.1	chr5	5390209	5422229	0	1	0
ENSG00000261037.1	chr5	6019142	6022396	1	0	0
ENSG00000250490.1	chr5	6310554	6339997	0	1	0
ENSG00000287790.1	chr5	7065204	7069464	0	1	0
ENSG00000286254.1	chr5	7226269	7229470	0	1	0
ENSG00000285689.1	chr5	7272905	7277036	1	0	0
ENSG00000249638.1	chr5	7363092	7364644	1	0	0
ENSG00000287947.1	chr5	8012490	8014917	0	0	1
ENSG00000250001.1	chr5	9519965	9523290	0	1	0
ENSG00000250786.2	chr5	9546312	9550721	0	1	0
ENSG00000248525.2	chr5	9621489	9658570	0	1	0
ENSG00000260515.1	chr5	10195233	10197740	0	1	0
ENSG00000271998.1	chr5	10195299	10197734	0	1	0
ENSG00000248874.5	chr5	23951457	24178372	0	1	0
ENSG00000286134.2	chr5	24135269	24271972	0	1	0
ENSG00000287199.1	chr5	24478625	24480166	0	1	0
ENSG00000249099.1	chr5	26382628	26399928	0	1	0
ENSG00000254138.1	chr5	31094084	31267717	0	1	0
ENSG00000248624.1	chr5	31657325	31665174	0	1	0
ENSG00000248813.1	chr5	31741940	31742434	0	1	0
ENSG00000249688.1	chr5	31754326	31754763	0	1	0
ENSG00000250583.1	chr5	33519721	33522335	0	1	0
ENSG00000271771.1	chr5	34158226	34158872	0	1	0
ENSG00000271874.1	chr5	34651562	34651993	0	1	0
ENSG00000250234.1	chr5	34656517	34657355	0	1	0
ENSG00000287634.1	chr5	36343774	36347259	0	1	0
ENSG00000248533.1	chr5	37953504	37967066	0	1	0
ENSG00000248730.1	chr5	38282366	38291088	0	1	0
ENSG00000272144.1	chr5	43061497	43062543	0	1	0
ENSG00000249203.2	chr5	44495201	44658671	0	1	0
ENSG00000250418.1	chr5	44698533	44700910	1	0	0
ENSG00000248148.1	chr5	45035301	45098749	0	1	0
ENSG00000271752.1	chr5	49958693	49959100	0	1	0
ENSG00000272416.1	chr5	53176123	53176881	0	1	0
ENSG00000249016.1	chr5	54252063	54253674	0	1	0
ENSG00000251376.1	chr5	54350256	54350968	0	1	0
ENSG00000248029.2	chr5	54359007	54362058	0	1	0
ENSG00000251575.3	chr5	61028601	61031542	0	1	0
ENSG00000253787.1	chr5	67485704	67494235	0	1	0
ENSG00000248359.2	chr5	67804050	67861342	0	1	0
ENSG00000249588.1	chr5	67819705	67825834	0	1	0
ENSG00000250066.1	chr5	68259073	68263672	0	1	0
ENSG00000271714.1	chr5	74161718	74163679	0	1	0
ENSG00000248667.1	chr5	84715846	84716269	0	1	0
ENSG00000249023.1	chr5	84725520	84726002	0	1	0
ENSG00000248701.1	chr5	86093502	86096097	0	1	0
ENSG00000233828.5	chr5	86344675	86434214	0	1	0
ENSG00000249362.2	chr5	86957857	87001154	1	0	0
ENSG00000248708.2	chr5	86961162	87029086	1	0	0
ENSG00000247828.8	chr5	87564708	87735154	0	1	0
ENSG00000250156.3	chr5	87704799	87734907	0	1	0
ENSG00000271904.1	chr5	87729709	87794514	0	1	0
ENSG00000260871.1	chr5	89684285	89685180	0	1	0
ENSG00000234292.3	chr5	90575914	90576959	0	1	0
ENSG00000249175.1	chr5	94124494	94129304	0	1	0
ENSG00000272021.1	chr5	95185013	95185559	0	1	0
ENSG00000250158.1	chr5	95583480	95614455	0	1	0
ENSG00000251054.1	chr5	96559075	96563661	0	1	0
ENSG00000279232.2	chr5	98128565	98131470	0	1	0
ENSG00000254106.1	chr5	109218883	109220452	0	1	0
ENSG00000248268.1	chr5	110613215	110638265	0	1	0
ENSG00000250358.6	chr5	111964133	111978180	0	1	0
ENSG00000232633.4	chr5	112658725	112772871	0	1	0
ENSG00000249791.1	chr5	114524260	114524629	0	1	0
ENSG00000249021.1	chr5	115027159	115027864	0	1	0
ENSG00000248663.6	chr5	116751205	116881993	0	1	0
ENSG00000250427.1	chr5	117618270	117620477	0	0	1
ENSG00000249426.1	chr5	118096169	118121154	0	1	0
ENSG00000272139.1	chr5	121646992	121647368	0	0	1
ENSG00000250328.6	chr5	121772192	121814782	0	1	0
ENSG00000223652.2	chr5	122422943	122425994	0	1	0
ENSG00000251456.1	chr5	124070311	124070868	0	1	0
ENSG00000260192.3	chr5	124144674	124937920	0	1	0
ENSG00000250602.6	chr5	125708169	125844713	0	1	0
ENSG00000286408.1	chr5	132386757	132387585	0	1	0
ENSG00000249478.1	chr5	132579456	132584473	0	1	0
ENSG00000250409.1	chr5	132723465	132724241	0	1	0
ENSG00000249082.2	chr5	134374521	134375737	0	1	0
ENSG00000279047.4	chr5	140425845	140475986	0	1	0
ENSG00000272108.1	chr5	140498262	140500347	1	0	0
ENSG00000279375.1	chr5	140571172	140573661	1	0	0
ENSG00000285605.1	chr5	143818767	143848034	0	1	0
ENSG00000251031.2	chr5	144236453	144608545	1	0	0
ENSG00000250842.1	chr5	144717495	144761233	1	0	0
ENSG00000249553.1	chr5	146293770	146299069	0	1	0
ENSG00000286468.1	chr5	146472822	146476803	0	1	0
ENSG00000285736.1	chr5	148703783	148724896	0	1	0
ENSG00000253618.1	chr5	148727679	148737205	0	1	0
ENSG00000287323.1	chr5	149073800	149075871	0	1	0
ENSG00000254298.1	chr5	150537667	150538023	0	1	0
ENSG00000286749.1	chr5	151754559	152105720	0	1	0
ENSG00000249484.9	chr5	151998525	152603103	0	1	0
ENSG00000254066.2	chr5	164647583	164668762	0	1	0
ENSG00000253713.1	chr5	166543323	166546590	0	1	0
ENSG00000254297.1	chr5	166723239	166730377	0	1	0
ENSG00000254187.1	chr5	167080233	167087486	0	1	0
ENSG00000248222.5	chr5	168440232	168465003	0	1	0
ENSG00000250274.1	chr5	169735705	169739720	0	1	0
ENSG00000253110.1	chr5	171200656	171201743	0	1	0
ENSG00000254164.1	chr5	173001941	173003278	0	1	0
ENSG00000204754.3	chr5	174346085	174422516	0	1	0
ENSG00000286350.1	chr5	174898417	174902381	0	1	0
ENSG00000250674.1	chr5	178882416	178883096	0	1	0
ENSG00000286128.1	chr5	180260928	180262726	0	1	0
ENSG00000250765.6	chr5	180756242	180769214	0	1	0
ENSG00000263667.3	chr6	181466	205519	0	1	0
ENSG00000205653.2	chr6	203313	206392	0	1	0
ENSG00000286324.1	chr6	1111602	1114564	0	1	0
ENSG00000272465.1	chr6	2437783	2438483	0	1	0
ENSG00000272248.1	chr6	4018947	4019436	0	1	0
ENSG00000285717.1	chr6	6450589	6507676	0	1	0
ENSG00000229950.1	chr6	10409573	10416679	0	1	0
ENSG00000285759.1	chr6	10426856	10429343	0	1	0
ENSG00000233981.1	chr6	14005151	14007132	0	1	0
ENSG00000282024.1	chr6	16259332	16264784	0	1	0
ENSG00000272341.1	chr6	16764577	16767114	0	1	0
ENSG00000287359.1	chr6	17092945	17108387	0	1	0
ENSG00000231662.1	chr6	19290550	19321252	0	1	0
ENSG00000272402.1	chr6	24706975	24707379	0	1	0
ENSG00000223623.1	chr6	25053855	25057301	0	1	0
ENSG00000272810.1	chr6	26013469	26013985	0	1	0
ENSG00000272312.1	chr6	26968987	26969427	0	1	0
ENSG00000272468.1	chr6	27090436	27091000	0	1	0
ENSG00000271755.1	chr6	27371789	27374743	0	1	0
ENSG00000225173.1	chr6	28805646	28806783	1	0	0
ENSG00000225595.2	chr6	28827402	28832407	0	1	0
ENSG00000204709.4	chr6	28911654	28912314	0	1	0
ENSG00000227214.2	chr6	28953980	28955261	0	1	0
ENSG00000284656.1	chr6	29130252	29133978	0	1	0
ENSG00000229274.2	chr6	29465252	29478335	0	1	0
ENSG00000272236.1	chr6	29719742	29719984	0	1	0
ENSG00000204625.10	chr6	29942889	29946187	0	1	0
ENSG00000231226.1	chr6	30073017	30082501	0	1	0
ENSG00000231074.9	chr6	30254467	30295159	0	1	0
ENSG00000286301.1	chr6	30418916	30423989	0	1	0
ENSG00000224328.1	chr6	30670844	30680961	0	1	0
ENSG00000272540.1	chr6	30690882	30691654	0	1	0
ENSG00000214894.6	chr6	30766431	30798436	0	1	0
ENSG00000237775.1	chr6	30834759	30843695	0	1	0
ENSG00000228789.7	chr6	31021227	31027667	0	1	0
ENSG00000272501.1	chr6	31162977	31165814	0	1	0
ENSG00000271821.1	chr6	31167942	31169695	1	0	0
ENSG00000256166.1	chr6	31261685	31269419	0	0	1
ENSG00000206337.12	chr6	31430947	31446713	0	1	0
ENSG00000286940.1	chr6	31447750	31462712	0	1	0
ENSG00000234006.1	chr6	31510081	31510915	0	1	0
ENSG00000227198.1	chr6	31626106	31628498	0	1	0
ENSG00000235663.1	chr6	31732087	31733365	0	1	0
ENSG00000285565.1	chr6	31796611	31807496	0	1	0
ENSG00000204387.14	chr6	31802385	31807543	0	1	0
ENSG00000237080.3	chr6	31845585	31851981	0	1	0
ENSG00000284829.1	chr6	32065953	32085387	0	1	0
ENSG00000273333.2	chr6	32152510	32153659	0	1	0
ENSG00000223534.1	chr6	32627657	32628506	0	1	0
ENSG00000232940.6	chr6	33217311	33222944	0	1	0
ENSG00000285888.1	chr6	36736262	36742428	0	1	0
ENSG00000236355.2	chr6	38681827	38682993	0	1	0
ENSG00000235033.7	chr6	39849580	39867847	0	1	0
ENSG00000227516.1	chr6	41836360	41837469	0	1	0
ENSG00000272170.1	chr6	43042069	43042477	0	1	0
ENSG00000236466.2	chr6	46459789	46573899	0	1	0
ENSG00000226733.4	chr6	50061102	50148720	0	1	0
ENSG00000286405.1	chr6	50379557	50383588	1	0	0
ENSG00000228689.8	chr6	51464521	51488226	0	1	0
ENSG00000271367.1	chr6	53214956	53215503	0	1	0
ENSG00000235899.2	chr6	53481269	53496198	0	1	0
ENSG00000236740.6	chr6	53794820	53862465	0	1	0
ENSG00000287745.1	chr6	54055004	54055507	0	1	0
ENSG00000275773.1	chr6	57690895	57691645	0	1	0
ENSG00000286723.1	chr6	58206349	58210575	0	1	0
ENSG00000271761.1	chr6	58228887	58229426	0	1	0
ENSG00000272316.1	chr6	58234838	58240189	0	1	0
ENSG00000224349.2	chr6	71122531	71123653	0	1	0
ENSG00000271967.1	chr6	71306141	71306683	0	1	0
ENSG00000287380.1	chr6	71948446	71950650	0	1	0
ENSG00000285963.1	chr6	72241773	72244418	0	1	0
ENSG00000224583.1	chr6	75352100	75361718	0	1	0
ENSG00000271945.2	chr6	77484689	77807505	0	1	0
ENSG00000229495.1	chr6	79519432	79523020	0	1	0
ENSG00000286340.1	chr6	79787558	79791088	0	1	0
ENSG00000286042.1	chr6	80017386	80023101	0	1	0
ENSG00000235357.2	chr6	80513299	80543103	0	1	0
ENSG00000272129.1	chr6	81065141	81066576	0	1	0
ENSG00000233967.7	chr6	81151012	81176391	0	1	0
ENSG00000226089.2	chr6	82236819	82244632	0	1	0
ENSG00000231776.5	chr6	85130746	85265870	0	1	0
ENSG00000234155.1	chr6	86096937	86099904	0	1	0
ENSG00000288101.1	chr6	93340784	93342986	1	0	0
ENSG00000287683.1	chr6	94126669	94387672	0	1	0
ENSG00000233797.2	chr6	96647716	96969593	0	1	0
ENSG00000236920.2	chr6	98657896	98662559	1	0	0
ENSG00000283010.1	chr6	99277843	99280384	0	1	0
ENSG00000287499.1	chr6	102798146	102817702	0	1	0
ENSG00000235142.10	chr6	107153209	107236023	0	1	0
ENSG00000234206.5	chr6	107831007	107832925	0	1	0
ENSG00000260273.1	chr6	109703998	109704869	0	1	0
ENSG00000271789.1	chr6	111618329	111619713	0	1	0
ENSG00000271208.1	chr6	112555366	112555959	0	1	0
ENSG00000286914.1	chr6	112713565	112717566	1	0	0
ENSG00000287933.1	chr6	116355064	116367916	0	1	0
ENSG00000287253.1	chr6	117583406	117585980	0	1	0
ENSG00000287992.1	chr6	121161879	121166621	0	1	0
ENSG00000287258.1	chr6	122883317	122942159	0	1	0
ENSG00000285652.1	chr6	123296343	123317206	0	1	0
ENSG00000286299.1	chr6	125589233	125595974	0	1	0
ENSG00000237742.7	chr6	125898691	126070336	0	1	0
ENSG00000281248.1	chr6	127985699	128002700	1	0	0
ENSG00000223542.1	chr6	133756215	133760602	0	1	0
ENSG00000234567.1	chr6	133773995	133777743	0	1	0
ENSG00000272428.1	chr6	133861922	133862312	0	1	0
ENSG00000240056.2	chr6	135262530	135263588	0	1	0
ENSG00000260418.1	chr6	136656852	136657225	0	1	0
ENSG00000237494.1	chr6	142572984	142580769	0	1	0
ENSG00000285598.1	chr6	145617681	145632228	0	1	0
ENSG00000237468.2	chr6	146915652	146920067	0	1	0
ENSG00000196634.3	chr6	147480061	147502128	0	1	0
ENSG00000227681.5	chr6	147981839	148275073	0	1	0
ENSG00000226249.1	chr6	148062570	148064460	0	1	0
ENSG00000287473.1	chr6	148476256	148478220	0	1	0
ENSG00000224658.1	chr6	148558721	148604544	0	1	0
ENSG00000232891.1	chr6	150921970	150926986	0	1	0
ENSG00000224029.1	chr6	150945813	150947222	0	1	0
ENSG00000233823.1	chr6	152134411	152135314	0	1	0
ENSG00000284615.1	chr6	152433894	152439532	0	1	0
ENSG00000226193.1	chr6	152723533	152726101	0	1	0
ENSG00000271040.1	chr6	157744996	157745509	0	1	0
ENSG00000231178.3	chr6	159774954	159804371	0	1	0
ENSG00000237927.1	chr6	160007987	160010201	0	1	0
ENSG00000268257.2	chr6	160424323	160428696	0	1	0
ENSG00000286498.1	chr6	161774711	161776382	0	1	0
ENSG00000285553.1	chr6	163536723	163558807	0	1	0
ENSG00000260422.1	chr6	164505055	164506693	0	1	0
ENSG00000230627.1	chr6	164529652	164530726	0	1	0
ENSG00000236627.1	chr6	166167677	166189268	0	1	0
ENSG00000281832.1	chr6	166401039	166403103	1	0	0
ENSG00000287690.1	chr6	167065012	167069098	0	1	0
ENSG00000231720.1	chr6	167650996	167653968	0	1	0
ENSG00000146521.10	chr6	168185217	168197552	0	1	0
ENSG00000285212.1	chr6	168197327	168225825	0	1	0
ENSG00000235994.4	chr6	168376604	168380456	0	1	0
ENSG00000234647.2	chr6	168643618	168663261	0	1	0
ENSG00000224417.2	chr6	168698749	168702794	0	1	0
ENSG00000229720.1	chr6	169434292	169435737	0	1	0
ENSG00000226194.5	chr6	169770093	169788480	0	1	0
ENSG00000285887.1	chr6	169819099	169825251	0	1	0
ENSG00000283061.1	chr7	12704	27234	0	1	0
ENSG00000282572.2	chr7	19018	35489	0	1	0
ENSG00000286764.1	chr7	486158	488700	0	1	0
ENSG00000231927.1	chr7	1548291	1549063	0	1	0
ENSG00000272732.1	chr7	7589735	7592071	0	1	0
ENSG00000224330.2	chr7	13893980	13901743	0	1	0
ENSG00000225974.1	chr7	15728700	15730479	0	1	0
ENSG00000272361.2	chr7	16633251	16633849	0	1	0
ENSG00000267055.1	chr7	20135760	20170098	0	1	0
ENSG00000228598.1	chr7	20181539	20193154	0	1	0
ENSG00000230658.2	chr7	23139833	23145322	0	1	0
ENSG00000225792.2	chr7	26408930	26416321	0	1	0
ENSG00000243766.8	chr7	27238194	27246878	0	1	0
ENSG00000286323.1	chr7	27250420	27252584	0	1	0
ENSG00000253405.1	chr7	27281048	27286848	0	1	0
ENSG00000286478.1	chr7	27657093	27667115	0	1	0
ENSG00000287489.1	chr7	27913404	27916165	0	1	0
ENSG00000230751.1	chr7	30180486	30181033	0	1	0
ENSG00000197085.11	chr7	34386124	34911194	0	1	0
ENSG00000226063.1	chr7	35297992	35299340	0	1	0
ENSG00000286526.1	chr7	35411959	35419285	0	1	0
ENSG00000235464.1	chr7	35535631	35549873	0	1	0
ENSG00000272984.1	chr7	36773609	36774140	0	1	0
ENSG00000227658.1	chr7	40815157	40824816	0	1	0
ENSG00000224017.2	chr7	41129137	41173105	0	1	0
ENSG00000260997.1	chr7	44998598	45000508	0	1	0
ENSG00000232956.9	chr7	45022622	45026560	0	1	0
ENSG00000237471.2	chr7	45980048	46026071	0	1	0
ENSG00000285165.1	chr7	50456187	50467795	0	1	0
ENSG00000224057.1	chr7	55247443	55256627	0	1	0
ENSG00000287019.1	chr7	56682777	56685650	0	1	0
ENSG00000286436.1	chr7	57207819	57221543	1	0	0
ENSG00000230600.1	chr7	62840844	62846167	1	0	0
ENSG00000229881.1	chr7	63600873	63610436	0	1	0
ENSG00000287699.1	chr7	63754894	63761196	0	1	0
ENSG00000287985.1	chr7	63829619	63835962	0	1	0
ENSG00000286456.1	chr7	64072913	64075212	0	1	0
ENSG00000287869.1	chr7	64327805	64330454	0	1	0
ENSG00000225718.2	chr7	68651808	68895909	0	1	0
ENSG00000236839.1	chr7	68652820	68654305	0	1	0
ENSG00000285702.1	chr7	74925042	74954641	0	1	0
ENSG00000285892.1	chr7	78021943	78078316	0	1	0
ENSG00000226978.1	chr7	78638304	78641593	0	1	0
ENSG00000286855.1	chr7	78965096	78986910	0	1	0
ENSG00000227646.7	chr7	89511667	89840949	0	1	0
ENSG00000234459.1	chr7	89895348	89899530	0	1	0
ENSG00000231764.10	chr7	96584453	96643400	0	1	0
ENSG00000285725.1	chr7	97595689	97599716	0	1	0
ENSG00000230257.5	chr7	102613969	102629303	0	1	0
ENSG00000243193.4	chr7	106707036	106774178	0	1	0
ENSG00000272854.1	chr7	107220002	107220502	0	1	0
ENSG00000225647.2	chr7	108238796	108279793	0	1	0
ENSG00000205174.4	chr7	108524032	108524644	0	1	0
ENSG00000225572.1	chr7	111448572	111461829	0	1	0
ENSG00000287592.1	chr7	113126462	113134925	0	1	0
ENSG00000224595.1	chr7	114054299	114059930	0	1	0
ENSG00000282859.1	chr7	114201016	114201572	0	1	0
ENSG00000233607.1	chr7	114701591	114871409	0	1	0
ENSG00000242072.1	chr7	115287515	115316383	0	1	0
ENSG00000240973.1	chr7	115319399	115322672	0	1	0
ENSG00000243345.1	chr7	115429783	115431103	0	1	0
ENSG00000234826.1	chr7	117638912	117644099	0	1	0
ENSG00000287554.1	chr7	120944711	120949896	0	1	0
ENSG00000227743.2	chr7	121283388	121326417	0	1	0
ENSG00000234418.2	chr7	121784459	121859331	0	1	0
ENSG00000243574.2	chr7	123914725	123928906	0	1	0
ENSG00000224899.1	chr7	124791380	124793665	0	1	0
ENSG00000272915.1	chr7	127904579	127904942	0	1	0
ENSG00000271553.1	chr7	128307097	128308210	0	1	0
ENSG00000287733.1	chr7	134855568	134857166	0	1	0
ENSG00000231114.1	chr7	137003339	137011700	0	1	0
ENSG00000228031.4	chr7	137029676	137039229	0	1	0
ENSG00000225559.1	chr7	137848186	137849383	0	1	0
ENSG00000236795.1	chr7	146778026	146794701	0	1	0
ENSG00000281189.1	chr7	148684619	148686524	0	1	0
ENSG00000286912.1	chr7	149931283	149934697	0	1	0
ENSG00000234722.5	chr7	153052450	153111070	0	1	0
ENSG00000285524.1	chr7	153092569	153094006	0	1	0
ENSG00000286461.1	chr7	154241254	154244370	0	1	0
ENSG00000236408.1	chr7	154630098	154657193	0	1	0
ENSG00000272760.1	chr7	154742936	154743898	0	1	0
ENSG00000273183.1	chr7	154748139	154748817	0	1	0
ENSG00000182648.13	chr7	156181616	156433348	0	1	0
ENSG00000229660.1	chr7	157074230	157075380	0	1	0
ENSG00000287184.1	chr7	158900452	158901907	0	1	0
ENSG00000254160.1	chr8	1196789	1198760	0	1	0
ENSG00000287464.1	chr8	1758989	1765279	0	1	0
ENSG00000282142.2	chr8	2375024	2413532	0	1	0
ENSG00000253855.1	chr8	2376124	2379308	0	1	0
ENSG00000253162.1	chr8	3230875	3232748	0	1	0
ENSG00000285861.1	chr8	3266655	3284109	0	1	0
ENSG00000253510.1	chr8	5363590	5366648	0	1	0
ENSG00000286969.1	chr8	5710660	5712499	1	0	0
ENSG00000253189.1	chr8	5893955	5894496	0	1	0
ENSG00000271743.1	chr8	6473125	6474719	0	1	0
ENSG00000268955.2	chr8	8046057	8046717	0	0	1
ENSG00000253887.1	chr8	9112859	9117805	0	1	0
ENSG00000253735.1	chr8	9208748	9215951	0	1	0
ENSG00000254237.6	chr8	9225408	9293715	0	1	0
ENSG00000261451.1	chr8	10291182	10295822	0	1	0
ENSG00000272505.1	chr8	10344317	10347176	0	1	0
ENSG00000255310.2	chr8	10965298	10967236	0	1	0
ENSG00000286985.1	chr8	11500913	11505454	0	1	0
ENSG00000286798.1	chr8	13487153	13490083	0	1	0
ENSG00000254753.1	chr8	13701610	13706618	1	0	0
ENSG00000279932.1	chr8	17368122	17368809	0	1	0
ENSG00000253168.1	chr8	17561497	17563696	0	1	0
ENSG00000253944.1	chr8	17658854	17718578	0	1	0
ENSG00000253215.1	chr8	17739552	17740170	0	1	0
ENSG00000187229.3	chr8	18578415	18591915	0	1	0
ENSG00000253147.5	chr8	20810638	20826415	0	1	0
ENSG00000254026.1	chr8	20811523	20826415	0	1	0
ENSG00000253199.2	chr8	20829532	20852630	0	1	0
ENSG00000254040.2	chr8	20880787	20887879	0	1	0
ENSG00000286346.1	chr8	21024751	21027648	0	1	0
ENSG00000177725.5	chr8	22026851	22029223	0	1	0
ENSG00000253930.1	chr8	23046792	23048188	0	1	0
ENSG00000272157.1	chr8	24814135	24814624	0	1	0
ENSG00000254178.1	chr8	25691645	25697651	0	1	0
ENSG00000253888.2	chr8	27029431	27068300	0	1	0
ENSG00000272338.2	chr8	33218357	33218933	0	1	0
ENSG00000254194.5	chr8	33831219	33867113	0	1	0
ENSG00000272128.1	chr8	37956989	37957449	0	1	0
ENSG00000253665.1	chr8	39972170	39984987	0	1	0
ENSG00000254165.1	chr8	42392672	42393447	0	1	0
ENSG00000253484.1	chr8	50730146	50733504	0	1	0
ENSG00000271148.1	chr8	50819423	50820006	0	1	0
ENSG00000272076.1	chr8	52722670	52723241	0	1	0
ENSG00000271555.1	chr8	53635463	53635701	0	1	0
ENSG00000254325.2	chr8	56806154	56808298	0	1	0
ENSG00000253821.2	chr8	58405443	58505010	0	1	0
ENSG00000253322.1	chr8	58506725	58717588	0	1	0
ENSG00000253523.1	chr8	58943893	58945241	0	1	0
ENSG00000253116.1	chr8	59004001	59018853	0	1	0
ENSG00000253834.1	chr8	62734040	62737811	0	1	0
ENSG00000274956.2	chr8	63890420	63897459	0	1	0
ENSG00000253121.1	chr8	63936931	63937853	0	1	0
ENSG00000287844.1	chr8	64564015	64605807	0	1	0
ENSG00000254377.6	chr8	65285708	65296344	1	0	0
ENSG00000280725.2	chr8	66073380	66096445	0	1	0
ENSG00000272010.1	chr8	66504085	66504707	0	1	0
ENSG00000253726.1	chr8	73644280	73664078	1	0	0
ENSG00000272254.1	chr8	73955145	73955581	0	1	0
ENSG00000254043.1	chr8	75803386	75808537	0	1	0
ENSG00000254238.1	chr8	75938663	75941695	0	1	0
ENSG00000249395.3	chr8	76135362	76236976	0	1	0
ENSG00000270866.1	chr8	77316233	77317326	0	1	0
ENSG00000271167.1	chr8	77316293	77319373	0	1	0
ENSG00000254366.7	chr8	78311308	78449526	0	1	0
ENSG00000254001.5	chr8	79060336	79066148	0	1	0
ENSG00000253659.2	chr8	80171637	80227186	0	1	0
ENSG00000272264.1	chr8	80944959	80945535	0	1	0
ENSG00000260317.1	chr8	81453535	81455339	0	1	0
ENSG00000254060.1	chr8	81949199	81953066	0	1	0
ENSG00000253503.6	chr8	83426803	83589388	1	0	0
ENSG00000257962.1	chr8	86158524	86162077	0	1	0
ENSG00000287927.1	chr8	86986022	86989383	0	1	0
ENSG00000253171.1	chr8	88986393	89031341	1	0	0
ENSG00000286984.1	chr8	89822178	89825373	1	0	0
ENSG00000253577.2	chr8	93777879	93870525	0	1	0
ENSG00000246662.6	chr8	94225531	94712661	0	1	0
ENSG00000270131.1	chr8	97152800	97153172	1	0	0
ENSG00000270077.1	chr8	98156398	98156951	0	1	0
ENSG00000260368.1	chr8	101925475	101926616	0	1	0
ENSG00000254024.1	chr8	102473405	102504727	0	1	0
ENSG00000253629.1	chr8	102698775	102701321	0	1	0
ENSG00000286337.1	chr8	104331620	104332334	1	0	0
ENSG00000179577.3	chr8	105431740	105433728	0	1	0
ENSG00000254021.1	chr8	107277663	107280969	0	1	0
ENSG00000287289.1	chr8	108172582	108178823	0	1	0
ENSG00000286766.1	chr8	108512001	108518644	0	1	0
ENSG00000286946.1	chr8	113458804	113470222	0	1	0
ENSG00000225885.7	chr8	119294378	119412844	0	1	0
ENSG00000254343.2	chr8	121064419	121068440	0	1	0
ENSG00000254303.1	chr8	122966879	123139423	0	1	0
ENSG00000287785.1	chr8	130253474	130254715	0	1	0
ENSG00000280543.1	chr8	131094984	131097014	0	1	0
ENSG00000253259.1	chr8	131904316	131905031	0	1	0
ENSG00000253407.2	chr8	132142008	132157195	0	1	0
ENSG00000287736.1	chr8	134067204	134070012	0	1	0
ENSG00000254372.1	chr8	136468108	136469195	0	1	0
ENSG00000285817.1	chr8	138536998	138657807	0	1	0
ENSG00000255343.1	chr8	144915440	144916233	1	0	0
ENSG00000227518.5	chr9	27657	30891	0	1	0
ENSG00000287480.1	chr9	197065	209554	0	1	0
ENSG00000183784.7	chr9	212824	215893	0	1	0
ENSG00000235880.1	chr9	267966	273002	0	1	0
ENSG00000281769.1	chr9	1045625	1048641	0	1	0
ENSG00000287465.1	chr9	1540321	1550103	0	1	0
ENSG00000236404.10	chr9	2421597	2643359	0	1	0
ENSG00000236724.1	chr9	3875584	3878809	0	1	0
ENSG00000225408.1	chr9	5719021	5720244	0	1	0
ENSG00000236924.1	chr9	6645956	6670635	0	1	0
ENSG00000235389.2	chr9	8700595	8701552	0	1	0
ENSG00000232035.1	chr9	10631750	10632203	0	1	0
ENSG00000230365.1	chr9	11275314	11276314	0	1	0
ENSG00000285784.1	chr9	11618530	12058227	1	0	0
ENSG00000273399.2	chr9	14586764	14587324	0	1	0
ENSG00000234779.1	chr9	16726812	16727522	0	1	0
ENSG00000232978.2	chr9	19291335	19292574	0	1	0
ENSG00000273226.1	chr9	19375449	19375994	0	1	0
ENSG00000260912.1	chr9	19453207	19455171	1	0	0
ENSG00000265194.1	chr9	21858909	21861925	0	1	0
ENSG00000253400.1	chr9	26801731	26805860	0	1	0
ENSG00000260390.1	chr9	27829274	27844479	0	1	0
ENSG00000231193.1	chr9	32840596	32841760	0	1	0
ENSG00000281128.2	chr9	33676783	33688009	0	1	0
ENSG00000286782.1	chr9	35012960	35016073	0	1	0
ENSG00000227933.1	chr9	35646267	35647096	0	1	0
ENSG00000234160.1	chr9	37509147	37510296	0	1	0
ENSG00000272934.1	chr9	38542386	38543212	0	1	0
ENSG00000272904.1	chr9	38542476	38568419	0	1	0
ENSG00000215112.6	chr9	39371062	39376913	1	0	0
ENSG00000224267.1	chr9	68324611	68340644	1	0	0
ENSG00000243888.1	chr9	72043164	72043637	0	1	0
ENSG00000229312.2	chr9	72087382	72109429	0	1	0
ENSG00000286823.1	chr9	74675492	74696364	0	1	0
ENSG00000232590.1	chr9	76188531	76194414	0	1	0
ENSG00000227809.2	chr9	76986251	76999494	0	1	0
ENSG00000230846.1	chr9	84542936	84546283	0	1	0
ENSG00000286612.1	chr9	85227467	85261499	0	1	0
ENSG00000285556.1	chr9	87782261	87809198	0	1	0
ENSG00000287930.1	chr9	87845091	87848881	0	1	0
ENSG00000286850.1	chr9	97247727	97273896	0	1	0
ENSG00000287187.1	chr9	98892151	98894496	0	1	0
ENSG00000286835.1	chr9	99179006	99179659	0	1	0
ENSG00000225564.6	chr9	105902805	106087316	0	1	0
ENSG00000232939.1	chr9	112522640	112534323	0	1	0
ENSG00000224644.1	chr9	114336472	114337707	0	1	0
ENSG00000234692.1	chr9	118014817	118016530	1	0	0
ENSG00000244757.1	chr9	119050897	119080968	0	1	0
ENSG00000233569.2	chr9	120405429	120419310	0	1	0
ENSG00000225050.2	chr9	121450030	121495050	0	1	0
ENSG00000225960.1	chr9	122735372	122736600	0	1	0
ENSG00000233616.2	chr9	125163249	125165185	0	1	0
ENSG00000236668.2	chr9	126768556	126771675	0	1	0
ENSG00000227068.1	chr9	128329858	128335302	0	1	0
ENSG00000224992.2	chr9	135644352	135645599	1	0	0
ENSG00000225756.1	chr9	136519708	136522435	0	1	0
ENSG00000180525.13	chr10	695888	715521	0	1	0
ENSG00000226694.2	chr10	2114039	2123291	0	1	0
ENSG00000234182.2	chr10	3052168	3055303	0	1	0
ENSG00000287560.1	chr10	3084727	3089275	0	1	0
ENSG00000273001.1	chr10	3107616	3108193	0	1	0
ENSG00000236968.1	chr10	3266008	3269599	0	1	0
ENSG00000286610.1	chr10	3439697	3442372	0	1	0
ENSG00000212743.2	chr10	6392278	6394724	0	1	0
ENSG00000225948.2	chr10	6660678	6667308	0	1	0
ENSG00000223581.2	chr10	7138178	7139637	0	1	0
ENSG00000197308.9	chr10	8092413	8095447	0	1	0
ENSG00000232638.1	chr10	8093504	8095047	0	1	0
ENSG00000234752.1	chr10	8939952	8956559	0	1	0
ENSG00000181800.6	chr10	11358796	11361847	0	1	0
ENSG00000271046.1	chr10	11721674	11722513	0	1	0
ENSG00000273474.1	chr10	13717646	13717990	0	1	0
ENSG00000235410.1	chr10	14116283	14129604	0	1	0
ENSG00000272853.1	chr10	14919687	14920685	1	0	0
ENSG00000232739.1	chr10	15279491	15283766	0	1	0
ENSG00000204832.10	chr10	17428918	17487757	0	1	0
ENSG00000233968.7	chr10	19999257	20017479	0	1	0
ENSG00000286442.1	chr10	23863941	23875153	0	1	0
ENSG00000287278.1	chr10	33673819	33679863	0	1	0
ENSG00000226412.1	chr10	33867859	33888968	0	1	0
ENSG00000203565.3	chr10	33973683	33998796	0	1	0
ENSG00000226386.1	chr10	35104695	35105314	0	1	0
ENSG00000238176.1	chr10	37229037	37232860	0	1	0
ENSG00000226578.1	chr10	38064299	38073059	0	1	0
ENSG00000272983.1	chr10	38426265	38433327	0	1	0
ENSG00000234864.2	chr10	43191460	43201901	0	1	0
ENSG00000259869.2	chr10	43246626	43249745	0	1	0
ENSG00000234944.1	chr10	43366969	43369508	0	1	0
ENSG00000234973.5	chr10	44273010	44274273	0	1	0
ENSG00000227683.1	chr10	45659676	45676875	0	1	0
ENSG00000229711.1	chr10	52582452	52584285	0	1	0
ENSG00000231132.1	chr10	53004654	53005566	0	1	0
ENSG00000235279.1	chr10	53062326	53066469	0	1	0
ENSG00000285958.1	chr10	54706191	54715345	0	1	0
ENSG00000227121.2	chr10	54732372	54789784	0	1	0
ENSG00000234173.1	chr10	56245990	56415811	1	0	0
ENSG00000236744.2	chr10	57007515	57356993	1	0	0
ENSG00000228048.1	chr10	57265979	57272977	0	1	0
ENSG00000228527.1	chr10	60064313	60065381	0	1	0
ENSG00000227244.2	chr10	62776033	62786178	0	1	0
ENSG00000272592.1	chr10	63444650	63445146	1	0	0
ENSG00000272767.1	chr10	65224989	65226323	0	1	0
ENSG00000224714.3	chr10	66660894	66777397	0	1	0
ENSG00000228065.11	chr10	67330096	67640047	0	1	0
ENSG00000225299.1	chr10	68812367	68814786	0	1	0
ENSG00000260400.1	chr10	70458257	70460551	0	1	0
ENSG00000271409.1	chr10	72689682	72691814	0	1	0
ENSG00000269926.1	chr10	74034673	74035738	0	1	0
ENSG00000272599.2	chr10	74884331	74885290	0	1	0
ENSG00000227186.1	chr10	76783233	76784009	0	1	0
ENSG00000233871.2	chr10	79687130	79689582	0	1	0
ENSG00000241317.1	chr10	81263829	81266037	0	1	0
ENSG00000226676.1	chr10	81388513	81391944	0	1	0
ENSG00000273372.1	chr10	81727969	81732969	0	1	0
ENSG00000235858.1	chr10	82093527	82094182	0	1	0
ENSG00000226659.1	chr10	82289353	82295698	0	1	0
ENSG00000233258.1	chr10	85671410	85672678	0	1	0
ENSG00000287057.1	chr10	86958758	86972556	0	1	0
ENSG00000287150.1	chr10	91818818	91858840	0	1	0
ENSG00000280660.1	chr10	95522210	95531748	0	1	0
ENSG00000280485.1	chr10	95532438	95548362	0	1	0
ENSG00000273450.1	chr10	96074664	96075084	0	1	0
ENSG00000231829.4	chr10	96868893	96871399	0	1	0
ENSG00000236662.1	chr10	102740264	102745371	0	1	0
ENSG00000225208.1	chr10	103070775	103071262	0	1	0
ENSG00000273262.1	chr10	104242796	104243316	0	1	0
ENSG00000226431.1	chr10	105308832	105310721	0	1	0
ENSG00000226387.2	chr10	106424366	106425958	0	1	0
ENSG00000229466.2	chr10	107567983	107580107	0	1	0
ENSG00000203434.2	chr10	110307733	110321573	0	1	0
ENSG00000223381.2	chr10	110468297	110600444	0	1	0
ENSG00000287231.1	chr10	113546991	113749667	0	1	0
ENSG00000286289.1	chr10	115241828	115251813	0	1	0
ENSG00000285587.1	chr10	118033782	118040583	0	1	0
ENSG00000225936.1	chr10	118999111	119001434	0	1	0
ENSG00000287936.1	chr10	122602033	122604658	0	1	0
ENSG00000271670.1	chr10	122638768	122640179	0	1	0
ENSG00000227143.1	chr10	122938214	122945480	0	1	0
ENSG00000285955.1	chr10	124195440	124220899	0	1	0
ENSG00000271434.3	chr10	126135721	126138617	0	1	0
ENSG00000233409.1	chr10	127660757	127661695	0	1	0
ENSG00000234640.1	chr10	130114546	130118478	0	1	0
ENSG00000275005.1	chr10	131643592	131644159	0	1	0
ENSG00000277218.1	chr10	131902833	131903262	0	1	0
ENSG00000273521.1	chr10	133793744	133794841	0	1	0
ENSG00000254468.2	chr11	112967	125927	0	1	0
ENSG00000255229.1	chr11	129279	186136	0	1	0
ENSG00000270972.1	chr11	333192	333688	0	1	0
ENSG00000287935.1	chr11	1354480	1358298	0	1	0
ENSG00000240801.1	chr11	2150351	2151194	0	1	0
ENSG00000099869.8	chr11	2161731	2169896	0	1	0
ENSG00000234791.1	chr11	3210776	3211159	0	1	0
ENSG00000254757.1	chr11	3490549	3552558	0	1	0
ENSG00000287906.1	chr11	3496510	3498295	0	1	0
ENSG00000287312.1	chr11	3532789	3542116	0	1	0
ENSG00000236897.1	chr11	5127292	5128760	0	1	0
ENSG00000224091.1	chr11	5226271	5228538	0	1	0
ENSG00000260629.2	chr11	5265784	5266776	0	1	0
ENSG00000254864.1	chr11	7590097	7593277	0	1	0
ENSG00000276668.1	chr11	7721109	7721535	0	1	0
ENSG00000254983.1	chr11	12325080	12329763	0	1	0
ENSG00000286521.1	chr11	12640873	12690042	0	1	0
ENSG00000254688.1	chr11	12843982	12845214	0	1	0
ENSG00000254418.1	chr11	14284392	14295237	0	1	0
ENSG00000254695.2	chr11	15627030	15726922	0	1	0
ENSG00000255335.2	chr11	17716813	17718541	0	1	0
ENSG00000256006.1	chr11	18427156	18428278	0	1	0
ENSG00000256588.1	chr11	18529155	18530367	0	1	0
ENSG00000255270.1	chr11	19402031	19406561	0	1	0
ENSG00000255043.1	chr11	19524219	19528776	0	1	0
ENSG00000254622.1	chr11	19532437	19541443	0	1	0
ENSG00000254894.1	chr11	20141230	20142178	0	1	0
ENSG00000286382.1	chr11	20618068	20618525	1	0	0
ENSG00000287962.1	chr11	22031948	22191547	0	1	0
ENSG00000255372.1	chr11	22282755	22283802	0	1	0
ENSG00000254540.1	chr11	22382759	22383840	0	1	0
ENSG00000255323.6	chr11	22467219	22513619	0	1	0
ENSG00000254819.2	chr11	26307125	26352836	0	1	0
ENSG00000255496.1	chr11	27717859	27899195	0	1	0
ENSG00000255094.1	chr11	28000216	28041122	0	1	0
ENSG00000255227.1	chr11	29467034	29478940	0	1	0
ENSG00000287373.1	chr11	30795460	30872106	0	1	0
ENSG00000255169.1	chr11	33826314	33827187	0	1	0
ENSG00000254619.1	chr11	33831691	33832724	0	1	0
ENSG00000254686.2	chr11	35678242	35682887	0	1	0
ENSG00000254566.1	chr11	36342708	36344990	0	1	0
ENSG00000255186.1	chr11	36408071	36409800	0	1	0
ENSG00000255477.1	chr11	38520545	38521736	0	1	0
ENSG00000254562.7	chr11	38668001	38707873	0	1	0
ENSG00000254577.1	chr11	43411833	43417045	0	1	0
ENSG00000235661.3	chr11	43590856	43591945	1	0	0
ENSG00000288177.1	chr11	49873648	49905973	1	0	0
ENSG00000254518.1	chr11	50257750	50263827	0	1	0
ENSG00000254952.1	chr11	59927160	59928295	0	0	1
ENSG00000254964.1	chr11	62373633	62373877	0	1	0
ENSG00000232500.2	chr11	64268318	64272858	0	1	0
ENSG00000269038.1	chr11	64546426	64546877	0	1	0
ENSG00000255173.1	chr11	64884629	64884930	0	1	0
ENSG00000286459.1	chr11	65810769	65811852	0	1	0
ENSG00000274251.1	chr11	67121100	67121819	0	1	0
ENSG00000184224.3	chr11	67370351	67374177	0	1	0
ENSG00000255191.1	chr11	69831982	69861921	0	1	0
ENSG00000254605.1	chr11	69860964	69867165	0	1	0
ENSG00000248844.6	chr11	69902336	69911477	0	1	0
ENSG00000254902.1	chr11	70033894	70034615	0	1	0
ENSG00000285933.1	chr11	71456377	71458097	0	1	0
ENSG00000255843.1	chr11	72013183	72014009	0	1	0
ENSG00000257038.1	chr11	73018280	73020406	0	1	0
ENSG00000255421.1	chr11	75848359	75848775	0	1	0
ENSG00000255363.3	chr11	76318897	76341509	0	1	0
ENSG00000255479.1	chr11	76336506	76337878	0	1	0
ENSG00000254810.1	chr11	76365213	76367756	0	1	0
ENSG00000236304.1	chr11	76368100	76374910	0	1	0
ENSG00000255100.1	chr11	76493625	76494106	0	0	1
ENSG00000254691.1	chr11	77561650	77562557	0	1	0
ENSG00000254829.1	chr11	77726761	77727541	0	1	0
ENSG00000255345.1	chr11	78803893	78809048	0	1	0
ENSG00000255209.1	chr11	79316011	79323344	0	1	0
ENSG00000287912.1	chr11	80886244	81142562	0	1	0
ENSG00000254511.1	chr11	81682036	81698855	0	1	0
ENSG00000255311.5	chr11	83354645	83436433	0	1	0
ENSG00000255555.1	chr11	84647733	84666749	0	1	0
ENSG00000255429.1	chr11	89279805	89322779	0	1	0
ENSG00000254971.1	chr11	89487150	89488121	1	0	0
ENSG00000261098.1	chr11	107182858	107186997	0	1	0
ENSG00000288012.1	chr11	107879404	107880008	0	1	0
ENSG00000285696.1	chr11	108013185	108021108	0	1	0
ENSG00000196167.10	chr11	111161512	111176223	0	1	0
ENSG00000288097.1	chr11	111191104	111194541	0	1	0
ENSG00000255334.1	chr11	111886031	111886848	0	1	0
ENSG00000270179.1	chr11	113239200	113239839	0	1	0
ENSG00000256452.1	chr11	113688799	113693180	0	1	0
ENSG00000256315.1	chr11	115267474	115268376	0	1	0
ENSG00000256281.1	chr11	115403040	115403671	0	1	0
ENSG00000255599.1	chr11	115498783	115500461	0	1	0
ENSG00000226645.1	chr11	116644105	116644921	0	1	0
ENSG00000236267.1	chr11	116683920	116684719	0	1	0
ENSG00000285513.1	chr11	116691361	116692257	0	1	0
ENSG00000270403.1	chr11	117539198	117539573	0	1	0
ENSG00000278376.1	chr11	118661963	118663846	0	0	1
ENSG00000255219.1	chr11	122165898	122178727	0	1	0
ENSG00000286341.1	chr11	122550509	122552650	0	1	0
ENSG00000285909.1	chr11	122621855	122722325	0	1	0
ENSG00000255045.1	chr11	124614530	124616233	0	1	0
ENSG00000254790.1	chr11	125810391	125811088	0	1	0
ENSG00000261257.1	chr11	125970400	125972308	0	1	0
ENSG00000254607.2	chr11	126522747	126551999	0	1	0
ENSG00000254960.2	chr11	126810642	126814986	0	1	0
ENSG00000255317.1	chr11	126862348	126865354	0	1	0
ENSG00000218109.5	chr11	126872805	126875953	0	1	0
ENSG00000255087.4	chr11	126891631	127042258	0	1	0
ENSG00000281386.1	chr11	129461388	129482005	0	1	0
ENSG00000224795.2	chr11	131492345	131533477	0	1	0
ENSG00000204241.8	chr11	133902111	133937831	0	1	0
ENSG00000255545.8	chr11	134282178	134375559	0	1	0
ENSG00000285640.1	chr11	134554938	134571898	0	1	0
ENSG00000251226.1	chr11	134605490	134633704	0	1	0
ENSG00000285735.2	chr11	134864876	134877673	0	1	0
ENSG00000255512.2	chr11	134931675	134945802	0	1	0
ENSG00000256706.1	chr12	2027117	2032033	0	1	0
ENSG00000285555.1	chr12	2442027	2444868	0	1	0
ENSG00000256691.1	chr12	3571884	3572752	1	0	0
ENSG00000256381.1	chr12	4754662	4757193	0	1	0
ENSG00000256146.1	chr12	5425127	5428513	0	1	0
ENSG00000276232.1	chr12	6619441	6619688	1	0	0
ENSG00000269968.1	chr12	6646960	6647536	0	1	0
ENSG00000256967.1	chr12	7281675	7283794	0	1	0
ENSG00000285770.1	chr12	7299078	7300413	0	1	0
ENSG00000288043.1	chr12	8106812	8125355	0	1	0
ENSG00000282080.1	chr12	8166689	8171603	0	1	0
ENSG00000256904.1	chr12	8972412	8973309	0	1	0
ENSG00000231560.1	chr12	10100736	10105935	0	1	0
ENSG00000255958.1	chr12	10366760	10367360	0	1	0
ENSG00000275963.1	chr12	12801873	12802647	1	0	0
ENSG00000275560.1	chr12	12871907	12872455	0	1	0
ENSG00000180861.9	chr12	13524023	13540101	0	1	0
ENSG00000256306.1	chr12	13679788	13700516	0	1	0
ENSG00000287928.1	chr12	13734965	13773011	0	1	0
ENSG00000261324.2	chr12	14915438	14920865	0	1	0
ENSG00000275567.1	chr12	21981294	21981498	0	1	0
ENSG00000256995.8	chr12	22852793	23341741	0	1	0
ENSG00000256923.1	chr12	22895516	22896025	0	1	0
ENSG00000256321.6	chr12	23328582	23344521	0	1	0
ENSG00000256473.1	chr12	23790907	23791421	0	1	0
ENSG00000256120.2	chr12	24376167	24412990	0	1	0
ENSG00000197503.4	chr12	24719898	24737102	0	1	0
ENSG00000276842.1	chr12	25256058	25256803	0	1	0
ENSG00000274987.1	chr12	25363586	25364167	0	1	0
ENSG00000256894.1	chr12	26278088	26279550	0	1	0
ENSG00000275278.1	chr12	29309381	29309924	0	1	0
ENSG00000275476.1	chr12	29430330	29430815	0	1	0
ENSG00000257932.1	chr12	30473767	30474550	0	1	0
ENSG00000177340.5	chr12	31477250	31478763	1	0	0
ENSG00000275854.1	chr12	32889864	32890594	0	1	0
ENSG00000273853.1	chr12	33585246	33585788	0	1	0
ENSG00000255628.1	chr12	34302774	34315173	0	1	0
ENSG00000255652.4	chr12	34343406	34372181	0	1	0
ENSG00000287442.1	chr12	38549278	38561433	0	1	0
ENSG00000258167.1	chr12	40789655	40837649	0	1	0
ENSG00000257225.1	chr12	42853168	42859930	0	1	0
ENSG00000275286.1	chr12	44892399	44892941	0	1	0
ENSG00000286671.1	chr12	44893744	44897379	0	1	0
ENSG00000258096.1	chr12	46765246	46767561	0	1	0
ENSG00000276454.1	chr12	47659448	47659891	0	1	0
ENSG00000257955.1	chr12	48413554	48419165	0	1	0
ENSG00000278126.1	chr12	51595467	51596364	0	1	0
ENSG00000260122.1	chr12	52203489	52204384	0	1	0
ENSG00000257989.1	chr12	52486269	52498081	0	1	0
ENSG00000257829.1	chr12	52700400	52702155	0	1	0
ENSG00000250133.2	chr12	54387594	54390569	0	1	0
ENSG00000260470.1	chr12	54538853	54541009	0	1	0
ENSG00000257824.1	chr12	54936895	54937889	0	1	0
ENSG00000257634.1	chr12	55076757	55081218	0	1	0
ENSG00000258056.2	chr12	56122888	56124636	0	1	0
ENSG00000257740.1	chr12	56702652	56703233	0	1	0
ENSG00000276727.1	chr12	57623281	57623981	0	1	0
ENSG00000270039.1	chr12	58197621	58198198	0	1	0
ENSG00000257568.1	chr12	62876129	62878712	0	1	0
ENSG00000275180.1	chr12	62997689	62998179	0	1	0
ENSG00000256273.1	chr12	68738444	68743739	0	1	0
ENSG00000257241.1	chr12	70340323	70340861	1	0	0
ENSG00000257613.1	chr12	70612912	70615642	0	1	0
ENSG00000277247.1	chr12	70964749	70965220	1	0	0
ENSG00000257454.1	chr12	71427902	71498306	0	1	0
ENSG00000257515.1	chr12	72102951	72104154	0	1	0
ENSG00000257183.1	chr12	74642417	74677449	0	1	0
ENSG00000273987.1	chr12	75727578	75728266	0	1	0
ENSG00000258084.6	chr12	78746299	78876810	0	1	0
ENSG00000257741.6	chr12	81156930	81164496	0	1	0
ENSG00000258026.2	chr12	81488150	81519642	0	1	0
ENSG00000257467.6	chr12	81664448	81706201	0	1	0
ENSG00000285191.1	chr12	84541083	84548117	1	0	0
ENSG00000258815.1	chr12	85711838	85736690	0	1	0
ENSG00000281333.2	chr12	88974308	88994502	0	1	0
ENSG00000258183.6	chr12	90674671	90694751	1	0	0
ENSG00000196243.5	chr12	91311800	91342446	0	1	0
ENSG00000258292.1	chr12	96196875	96217085	0	1	0
ENSG00000257470.2	chr12	97417799	97521404	0	1	0
ENSG00000257920.1	chr12	97666470	97669987	0	1	0
ENSG00000258039.2	chr12	99487137	99498789	0	1	0
ENSG00000258007.1	chr12	101432198	101432872	0	1	0
ENSG00000281344.1	chr12	102591363	102796374	0	1	0
ENSG00000283052.1	chr12	102698133	102857269	0	1	0
ENSG00000258169.1	chr12	103203058	103218177	0	1	0
ENSG00000282964.1	chr12	103347067	103347613	0	1	0
ENSG00000288092.1	chr12	103407140	103409873	0	1	0
ENSG00000257737.1	chr12	104048558	104051773	0	1	0
ENSG00000286410.1	chr12	105252616	105265543	0	1	0
ENSG00000286520.1	chr12	106092946	106097298	0	1	0
ENSG00000257438.1	chr12	106496941	106499943	0	1	0
ENSG00000256262.1	chr12	109490155	109491757	0	1	0
ENSG00000256560.1	chr12	109791888	109797293	0	1	0
ENSG00000277595.1	chr12	110470050	110470608	0	1	0
ENSG00000258323.1	chr12	112501713	112503559	0	1	0
ENSG00000257997.5	chr12	114518186	114551294	0	1	0
ENSG00000258254.1	chr12	115059566	115060727	0	1	0
ENSG00000257817.2	chr12	115120097	115205794	0	1	0
ENSG00000257517.1	chr12	115206479	115209656	0	1	0
ENSG00000286991.1	chr12	116316553	116323772	0	1	0
ENSG00000255686.1	chr12	117890817	117894791	0	1	0
ENSG00000277873.1	chr12	118462622	118463323	0	1	0
ENSG00000255618.2	chr12	119210836	119212942	0	1	0
ENSG00000275936.1	chr12	120662547	120663224	0	1	0
ENSG00000212694.8	chr12	122233173	122241812	0	1	0
ENSG00000272849.1	chr12	122235417	122239878	0	1	0
ENSG00000286209.1	chr12	126342678	126365270	0	1	0
ENSG00000249267.7	chr12	126443234	126468211	0	1	0
ENSG00000284848.2	chr12	126578658	126662178	0	1	0
ENSG00000255595.5	chr12	126675697	126918773	0	1	0
ENSG00000256494.1	chr12	126885338	126890074	0	1	0
ENSG00000214043.8	chr12	126923383	126957336	0	1	0
ENSG00000189238.6	chr12	127207958	127233573	0	1	0
ENSG00000256128.6	chr12	127214333	127257065	0	1	0
ENSG00000256286.2	chr12	127359350	127373264	0	1	0
ENSG00000286016.1	chr12	127614550	127692251	0	1	0
ENSG00000256001.2	chr12	127626574	127631077	0	1	0
ENSG00000286791.1	chr12	127631080	127635875	0	1	0
ENSG00000256597.3	chr12	128366161	128383190	0	1	0
ENSG00000256193.6	chr12	128399252	128444573	0	1	0
ENSG00000256971.2	chr12	128418234	128468399	0	1	0
ENSG00000287311.1	chr12	128536667	128552906	0	1	0
ENSG00000276487.2	chr12	128671770	128676040	0	1	0
ENSG00000257025.1	chr12	128884523	128889359	0	1	0
ENSG00000249196.6	chr12	129594174	129597839	0	1	0
ENSG00000256699.1	chr12	129693146	129697207	0	1	0
ENSG00000256137.1	chr12	130165972	130182772	0	1	0
ENSG00000286394.1	chr12	130181144	130184667	0	1	0
ENSG00000261650.1	chr12	130509038	130529501	0	1	0
ENSG00000214039.9	chr12	130517473	130529602	0	1	0
ENSG00000256298.1	chr12	130531677	130532921	0	1	0
ENSG00000230294.4	chr12	131832015	131852100	0	1	0
ENSG00000256258.1	chr12	132106436	132107748	0	1	0
ENSG00000231914.1	chr13	19246967	19250303	0	1	0
ENSG00000231358.4	chr13	19496028	19518424	0	1	0
ENSG00000236834.1	chr13	19919189	19920889	0	1	0
ENSG00000275485.1	chr13	21343015	21343514	0	1	0
ENSG00000236581.9	chr13	33754538	33855721	0	1	0
ENSG00000277386.1	chr13	33910353	33910853	0	1	0
ENSG00000286779.1	chr13	34374275	34376990	0	1	0
ENSG00000276672.1	chr13	34420327	34424962	0	1	0
ENSG00000229546.1	chr13	43416550	43417023	0	1	0
ENSG00000273149.1	chr13	45914174	45915318	0	1	0
ENSG00000235366.2	chr13	46254319	46275319	0	1	0
ENSG00000278462.1	chr13	47291558	47291823	1	0	0
ENSG00000274929.1	chr13	49106149	49106735	0	1	0
ENSG00000233456.1	chr13	49144775	49147453	0	1	0
ENSG00000276436.1	chr13	50367022	50367443	0	1	0
ENSG00000286191.1	chr13	50946924	50961294	0	1	0
ENSG00000235660.2	chr13	53056939	53063351	0	1	0
ENSG00000287722.1	chr13	53781966	54375624	1	0	0
ENSG00000287247.1	chr13	53897919	53905200	1	0	0
ENSG00000227564.3	chr13	63757229	63902262	1	0	0
ENSG00000234767.2	chr13	66440202	66496863	1	0	0
ENSG00000279463.1	chr13	74418820	74419267	0	1	0
ENSG00000225203.2	chr13	75949647	75951430	0	1	0
ENSG00000229521.2	chr13	77654646	77655325	0	1	0
ENSG00000229246.2	chr13	81592311	81618826	0	1	0
ENSG00000287438.1	chr13	85620136	85624231	1	0	0
ENSG00000226317.3	chr13	85937736	86118705	0	1	0
ENSG00000223404.3	chr13	88453291	88456063	0	0	1
ENSG00000271395.2	chr13	90054652	90470707	0	1	0
ENSG00000226037.1	chr13	90129862	90152763	0	1	0
ENSG00000236176.2	chr13	90200945	90206058	0	1	0
ENSG00000282997.1	chr13	92646771	92648776	0	0	1
ENSG00000224394.1	chr13	94470677	94488397	0	1	0
ENSG00000270725.1	chr13	98591610	98605793	0	1	0
ENSG00000269189.1	chr13	98885904	98886954	0	1	0
ENSG00000269599.1	chr13	98981909	98985490	0	1	0
ENSG00000229918.1	chr13	99484338	99486883	0	1	0
ENSG00000272143.1	chr13	103046980	103048053	0	1	0
ENSG00000272542.1	chr13	103541208	103542184	0	1	0
ENSG00000278445.1	chr13	103555689	103556350	0	1	0
ENSG00000274204.1	chr13	107158394	107159061	0	1	0
ENSG00000285643.1	chr13	107608037	107613740	0	1	0
ENSG00000286343.1	chr13	108521171	108585851	1	0	0
ENSG00000276269.1	chr13	110683448	110683914	0	1	0
ENSG00000287575.1	chr13	110784350	110789253	0	1	0
ENSG00000235875.3	chr13	111766159	111768025	0	1	0
ENSG00000204398.5	chr13	112240548	112324955	0	1	0
ENSG00000215881.3	chr13	112248356	112294426	0	1	0
ENSG00000226903.2	chr13	112519450	112555578	0	1	0
ENSG00000260385.1	chr13	112737863	112739785	0	1	0
ENSG00000229520.1	chr13	112760409	112761196	0	1	0
ENSG00000260102.2	chr13	112851664	112855314	0	1	0
ENSG00000223626.1	chr13	112976881	112985539	0	1	0
ENSG00000231882.1	chr13	113782469	113783194	0	1	0
ENSG00000276434.1	chr13	113993765	113994273	0	1	0
ENSG00000232487.1	chr13	114873044	114874295	0	1	0
ENSG00000283347.1	chr13	114940960	114981310	0	1	0
ENSG00000280341.1	chr14	19128225	19134338	1	0	0
ENSG00000258364.1	chr14	19412520	19413898	1	0	0
ENSG00000236666.1	chr14	19562689	19566729	1	0	0
ENSG00000275563.1	chr14	19563122	19566680	1	0	0
ENSG00000257310.1	chr14	19832671	19835382	1	0	0
ENSG00000273558.1	chr14	20105463	20109540	0	1	0
ENSG00000259069.1	chr14	20145803	20147175	0	1	0
ENSG00000257395.1	chr14	20149579	20152898	1	0	0
ENSG00000258459.1	chr14	20773889	20774970	0	1	0
ENSG00000260830.1	chr14	21852451	21853079	0	1	0
ENSG00000259054.1	chr14	23025205	23025956	1	0	0
ENSG00000258444.1	chr14	23884548	23884895	0	1	0
ENSG00000274002.1	chr14	24088410	24089221	0	1	0
ENSG00000285633.1	chr14	26385221	26468011	1	0	0
ENSG00000258081.4	chr14	27068961	27764722	0	1	0
ENSG00000258107.3	chr14	29859280	29905618	0	1	0
ENSG00000258196.1	chr14	32022564	32027704	0	1	0
ENSG00000286527.1	chr14	32669639	32670942	0	1	0
ENSG00000283098.2	chr14	36789959	37125368	0	1	0
ENSG00000257520.1	chr14	36942412	36988726	0	1	0
ENSG00000258601.1	chr14	37278076	37297934	0	1	0
ENSG00000259091.1	chr14	38365265	38371577	0	1	0
ENSG00000258696.1	chr14	38472318	38474052	0	1	0
ENSG00000259072.2	chr14	38725407	38840542	1	0	0
ENSG00000258487.2	chr14	44913950	44949829	0	1	0
ENSG00000258845.1	chr14	46037198	46038272	0	1	0
ENSG00000287492.1	chr14	48731224	48734812	1	0	0
ENSG00000258751.2	chr14	48864018	48960970	0	1	0
ENSG00000258377.1	chr14	50087533	50090198	0	1	0
ENSG00000278002.1	chr14	50329790	50331097	0	1	0
ENSG00000258857.1	chr14	50863731	50865063	0	1	0
ENSG00000287156.1	chr14	54421389	54428952	0	1	0
ENSG00000259719.6	chr14	56777598	56893750	0	1	0
ENSG00000258776.1	chr14	57284288	57360428	0	1	0
ENSG00000286257.2	chr14	57417726	57527433	0	1	0
ENSG00000259008.1	chr14	57822164	57826128	0	1	0
ENSG00000259969.1	chr14	58460263	58461243	1	0	0
ENSG00000258490.1	chr14	67435755	67436533	0	1	0
ENSG00000258419.1	chr14	79666325	79667975	1	0	0
ENSG00000287118.1	chr14	80106097	80110774	0	1	0
ENSG00000258637.1	chr14	80128009	80257606	0	1	0
ENSG00000258416.1	chr14	80359423	80440512	0	1	0
ENSG00000258718.3	chr14	82194124	82210093	0	1	0
ENSG00000258743.6	chr14	83108949	83213008	0	1	0
ENSG00000258683.1	chr14	83254822	83262565	0	1	0
ENSG00000258814.2	chr14	85852271	85855109	1	0	0
ENSG00000258496.1	chr14	87717447	87718023	0	1	0
ENSG00000258859.1	chr14	87819414	88039366	1	0	0
ENSG00000259028.1	chr14	88034525	88035743	1	0	0
ENSG00000258867.6	chr14	88490863	88564369	0	1	0
ENSG00000258975.1	chr14	88603077	88626189	0	1	0
ENSG00000258983.2	chr14	88965678	88981846	0	1	0
ENSG00000278576.1	chr14	89055575	89058752	0	1	0
ENSG00000258678.2	chr14	90918407	90921471	0	1	0
ENSG00000258481.1	chr14	92719837	92730000	0	1	0
ENSG00000286630.1	chr14	92761115	92763992	0	1	0
ENSG00000278396.1	chr14	93800874	93801403	0	1	0
ENSG00000287668.1	chr14	95011647	95014099	0	1	0
ENSG00000288028.1	chr14	95065797	95074176	0	1	0
ENSG00000285205.2	chr14	95236608	95241195	0	1	0
ENSG00000258729.2	chr14	96741383	96743060	0	1	0
ENSG00000235785.1	chr14	99729285	99731072	1	0	0
ENSG00000258749.1	chr14	99978838	99979913	0	1	0
ENSG00000258861.1	chr14	101511494	101518132	0	1	0
ENSG00000258460.2	chr14	101798848	101801834	0	1	0
ENSG00000259023.3	chr14	101872321	101874595	0	1	0
ENSG00000258498.8	chr14	102018558	102026768	0	1	0
ENSG00000251533.2	chr14	103653558	103655365	0	1	0
ENSG00000258811.1	chr14	105309000	105312253	0	1	0
ENSG00000244620.1	chr14	106355942	106362435	0	1	0
ENSG00000226777.7	chr14	106383838	106398502	0	1	0
ENSG00000271201.1	chr14	106663246	106665214	0	1	0
ENSG00000259383.1	chr15	20964640	20980123	0	1	0
ENSG00000259443.1	chr15	20978413	20980200	0	1	0
ENSG00000280881.1	chr15	21971290	21986791	0	1	0
ENSG00000280703.1	chr15	21985081	21986868	0	1	0
ENSG00000287888.1	chr15	24586876	24588611	0	1	0
ENSG00000235731.3	chr15	25701418	25823960	0	1	0
ENSG00000258970.1	chr15	27663942	27665881	0	1	0
ENSG00000232394.1	chr15	28020767	28021944	0	1	0
ENSG00000259277.1	chr15	29262399	29269667	0	1	0
ENSG00000259690.1	chr15	29665806	29669160	0	1	0
ENSG00000287334.1	chr15	29956681	29961686	0	1	0
ENSG00000256802.2	chr15	29967194	29973161	0	1	0
ENSG00000259644.1	chr15	30020390	30021735	0	1	0
ENSG00000259523.1	chr15	30114834	30116284	0	1	0
ENSG00000259647.1	chr15	30297646	30338051	0	1	0
ENSG00000259906.1	chr15	30462766	30472146	0	1	0
ENSG00000270055.1	chr15	30780166	30782516	0	1	0
ENSG00000260693.1	chr15	30832296	30838172	0	1	0
ENSG00000260642.1	chr15	32651739	32659985	0	1	0
ENSG00000215304.3	chr15	32691157	32727434	0	1	0
ENSG00000276724.1	chr15	32875813	32876513	0	1	0
ENSG00000262728.6	chr15	32877725	32907359	0	1	0
ENSG00000259336.1	chr15	35391223	35461899	0	1	0
ENSG00000259245.2	chr15	36212093	36341738	0	1	0
ENSG00000259639.6	chr15	36231368	36544458	0	1	0
ENSG00000259731.2	chr15	39048753	39051614	0	1	0
ENSG00000259278.2	chr15	39311394	39318722	0	1	0
ENSG00000259269.2	chr15	39764904	39789275	0	1	0
ENSG00000259390.4	chr15	39804536	39812155	0	1	0
ENSG00000273855.1	chr15	40577669	40578110	1	0	0
ENSG00000274798.1	chr15	41166631	41166793	0	1	0
ENSG00000259659.1	chr15	44850027	44851386	0	1	0
ENSG00000275672.1	chr15	45670898	45672321	0	1	0
ENSG00000273972.1	chr15	45994838	45995381	0	1	0
ENSG00000259200.2	chr15	45997276	46223267	0	1	0
ENSG00000259221.5	chr15	47651627	47688929	0	1	0
ENSG00000259469.1	chr15	49021277	49022041	0	0	1
ENSG00000260618.1	chr15	52870039	52890906	0	1	0
ENSG00000259935.1	chr15	52940831	52942063	0	1	0
ENSG00000275417.1	chr15	56540985	56541325	0	1	0
ENSG00000275343.1	chr15	57200510	57200833	0	1	0
ENSG00000261265.1	chr15	57819385	57821207	0	1	0
ENSG00000274719.1	chr15	58282415	58282834	0	1	0
ENSG00000259223.2	chr15	60365753	60410519	0	1	0
ENSG00000259274.1	chr15	60822172	60837358	0	1	0
ENSG00000259482.2	chr15	60973763	60979447	0	1	0
ENSG00000259591.2	chr15	61055792	61057824	0	1	0
ENSG00000273792.1	chr15	61139956	61141267	0	1	0
ENSG00000259481.1	chr15	61473448	61488137	0	1	0
ENSG00000259575.1	chr15	61504112	61506430	0	1	0
ENSG00000259616.2	chr15	61590990	61927648	0	1	0
ENSG00000259530.1	chr15	61890713	61897440	0	1	0
ENSG00000259697.2	chr15	62488265	62515110	0	1	0
ENSG00000261296.1	chr15	62566362	62570564	0	1	0
ENSG00000260957.1	chr15	62576389	62577205	0	1	0
ENSG00000274340.1	chr15	62679526	62681074	0	1	0
ENSG00000287494.1	chr15	65170627	65174584	0	1	0
ENSG00000277351.1	chr15	65341526	65342140	0	1	0
ENSG00000259744.1	chr15	71141222	71142109	0	1	0
ENSG00000260586.2	chr15	71624459	71644799	0	1	0
ENSG00000261187.1	chr15	72757469	72758603	0	1	0
ENSG00000260534.1	chr15	72882032	72884186	0	1	0
ENSG00000260672.1	chr15	72908151	72910591	0	1	0
ENSG00000260274.1	chr15	75660496	75661925	0	1	0
ENSG00000275454.1	chr15	75932101	75933317	1	0	0
ENSG00000260892.1	chr15	75968568	75969503	0	1	0
ENSG00000259514.1	chr15	76631950	76634404	0	1	0
ENSG00000271983.1	chr15	80985557	80986048	1	0	0
ENSG00000259375.1	chr15	86122277	86123409	0	1	0
ENSG00000275345.1	chr15	90825090	90825502	0	1	0
ENSG00000260337.4	chr15	93135804	93139692	0	1	0
ENSG00000274215.1	chr15	93351681	93352287	0	1	0
ENSG00000285866.1	chr15	95126735	95132488	0	1	0
ENSG00000259331.1	chr15	95143243	95144050	0	1	0
ENSG00000270017.1	chr15	95398815	95400240	1	0	0
ENSG00000275016.5	chr15	96181545	96369728	0	1	0
ENSG00000275443.2	chr15	96533811	96844219	0	1	0
ENSG00000259702.3	chr15	96588570	96607586	0	1	0
ENSG00000273771.1	chr15	96623942	96627813	0	1	0
ENSG00000259534.1	chr15	96992072	96992979	0	1	0
ENSG00000185594.7	chr15	97326619	97328845	0	1	0
ENSG00000259485.2	chr15	97759042	97975324	1	0	0
ENSG00000259582.4	chr15	98083827	98103932	1	0	0
ENSG00000287321.1	chr15	98104079	98115937	1	0	0
ENSG00000259199.2	chr15	98581800	98836428	0	1	0
ENSG00000259611.2	chr15	98625222	98646990	0	1	0
ENSG00000259320.2	chr15	98654958	98674936	0	1	0
ENSG00000259041.1	chr15	98825304	98829136	0	1	0
ENSG00000259590.1	chr15	99935384	99936798	0	1	0
ENSG00000254744.3	chr15	100510420	100514215	0	1	0
ENSG00000259219.1	chr15	100516686	100520979	0	1	0
ENSG00000259356.1	chr15	100666311	100669948	0	1	0
ENSG00000189419.8	chr15	100884252	100890930	0	1	0
ENSG00000259365.1	chr15	101656808	101657751	0	1	0
ENSG00000260803.1	chr16	67514	85195	0	1	0
ENSG00000276984.1	chr16	474243	474543	0	1	0
ENSG00000275438.1	chr16	898525	899065	0	1	0
ENSG00000260022.1	chr16	933780	935090	0	1	0
ENSG00000260403.1	chr16	1206976	1207974	0	1	0
ENSG00000261663.1	chr16	2290488	2291819	0	1	0
ENSG00000261811.2	chr16	5265244	5270844	0	1	0
ENSG00000257180.1	chr16	6106976	6142955	0	1	0
ENSG00000286635.1	chr16	6430477	6445579	0	1	0
ENSG00000287340.1	chr16	7351606	7354639	0	1	0
ENSG00000261198.1	chr16	7664232	7664994	0	1	0
ENSG00000259819.1	chr16	8419866	8426278	1	0	0
ENSG00000261066.1	chr16	8576551	8582015	0	1	0
ENSG00000283003.2	chr16	9635827	9708756	0	1	0
ENSG00000260362.1	chr16	9760742	9770700	0	1	0
ENSG00000283221.1	chr16	9888494	9899428	0	1	0
ENSG00000287830.1	chr16	9902713	9904583	1	0	0
ENSG00000261810.1	chr16	10127541	10131154	0	1	0
ENSG00000256013.1	chr16	10623297	10625939	0	1	0
ENSG00000260310.1	chr16	10670356	10672040	0	1	0
ENSG00000274038.1	chr16	11150413	11150891	0	1	0
ENSG00000274834.1	chr16	12708308	12708709	0	1	0
ENSG00000262116.1	chr16	13291463	13298764	0	1	0
ENSG00000262801.6	chr16	13340089	13657245	0	1	0
ENSG00000262011.1	chr16	13425225	13426440	0	1	0
ENSG00000258354.1	chr16	15003744	15005202	0	1	0
ENSG00000257366.1	chr16	16402399	16403857	0	1	0
ENSG00000275927.1	chr16	17539682	17540237	0	1	0
ENSG00000257563.1	chr16	18496003	18497461	0	1	0
ENSG00000261357.1	chr16	19077313	19078016	0	1	0
ENSG00000285869.1	chr16	19345333	19349126	0	1	0
ENSG00000259925.1	chr16	19354969	19413015	0	1	0
ENSG00000260681.1	chr16	19422051	19422984	0	1	0
ENSG00000276571.1	chr16	19705357	19705750	0	1	0
ENSG00000263237.1	chr16	20397279	20402486	0	1	0
ENSG00000262995.1	chr16	20451588	20458322	0	1	0
ENSG00000260201.2	chr16	20592321	20597962	0	1	0
ENSG00000260751.2	chr16	23579994	23581017	0	1	0
ENSG00000261669.1	chr16	24814772	24831060	0	1	0
ENSG00000261636.2	chr16	25431133	25445007	0	1	0
ENSG00000285882.1	chr16	25799308	26053668	0	1	0
ENSG00000286712.1	chr16	26558123	26618717	0	1	0
ENSG00000274092.1	chr16	27324708	27325422	0	1	0
ENSG00000275441.1	chr16	28565030	28565461	0	1	0
ENSG00000275807.1	chr16	28833752	28835290	0	0	1
ENSG00000261552.1	chr16	29000461	29002099	0	1	0
ENSG00000259952.1	chr16	29817817	29819053	0	1	0
ENSG00000261840.3	chr16	30709028	30710379	0	1	0
ENSG00000262766.1	chr16	31129399	31130068	0	1	0
ENSG00000261359.2	chr16	31213206	31214773	0	1	0
ENSG00000260740.2	chr16	31498691	31499813	0	1	0
ENSG00000276867.1	chr16	31716049	31716581	0	1	0
ENSG00000259810.2	chr16	31799523	31802314	0	1	0
ENSG00000260575.1	chr16	32261941	32265743	0	1	0
ENSG00000260974.1	chr16	32686358	32690152	0	1	0
ENSG00000260854.1	chr16	34213115	34214215	0	1	0
ENSG00000179755.3	chr16	34256120	34258600	0	1	0
ENSG00000288300.1	chr16	34256371	34258599	0	1	0
ENSG00000261800.2	chr16	34378093	34380500	0	1	0
ENSG00000260073.2	chr16	34427058	34430032	0	1	0
ENSG00000287163.1	chr16	34685269	34687358	0	1	0
ENSG00000261350.1	chr16	34725545	34726766	1	0	0
ENSG00000287448.1	chr16	34733865	34756836	1	0	0
ENSG00000260857.3	chr16	34738741	34740938	0	1	0
ENSG00000261637.3	chr16	51051455	51069695	0	1	0
ENSG00000260605.1	chr16	51069029	51072675	0	1	0
ENSG00000287718.1	chr16	51123377	51129863	0	1	0
ENSG00000261238.1	chr16	51183150	51183730	1	0	0
ENSG00000260393.1	chr16	52641674	52642070	0	1	0
ENSG00000262714.1	chr16	53420856	53422997	1	0	0
ENSG00000259926.1	chr16	53482660	53483502	0	1	0
ENSG00000260194.1	chr16	54032225	54033881	0	1	0
ENSG00000261803.2	chr16	54399908	54404706	0	1	0
ENSG00000287885.1	chr16	54404177	54408640	0	1	0
ENSG00000283258.2	chr16	54662875	54691574	0	1	0
ENSG00000286357.1	chr16	54881228	54888903	0	1	0
ENSG00000260823.1	chr16	56643413	56645287	0	1	0
ENSG00000260038.1	chr16	57281262	57282404	0	1	0
ENSG00000276259.1	chr16	58556874	58557746	0	1	0
ENSG00000261310.1	chr16	60520723	60557154	1	0	0
ENSG00000260600.1	chr16	61725660	61727654	0	1	0
ENSG00000231589.1	chr16	62630276	62632353	1	0	0
ENSG00000261014.2	chr16	63764109	63789788	1	0	0
ENSG00000260715.1	chr16	64189073	64190478	0	1	0
ENSG00000261742.6	chr16	65318399	65610248	0	1	0
ENSG00000260650.1	chr16	66613886	66614619	0	1	0
ENSG00000274698.1	chr16	68484186	68486221	0	1	0
ENSG00000260798.1	chr16	68848233	68857429	0	1	0
ENSG00000260999.1	chr16	68961450	68982164	0	1	0
ENSG00000265113.1	chr16	69274452	69275832	0	1	0
ENSG00000261602.1	chr16	69743777	69744486	0	1	0
ENSG00000283457.2	chr16	73827956	73843632	0	1	0
ENSG00000259817.3	chr16	73846459	73849953	0	1	0
ENSG00000261248.1	chr16	74316313	74321417	0	1	0
ENSG00000275236.1	chr16	74323491	74324950	0	1	0
ENSG00000260223.2	chr16	76141181	76181704	0	1	0
ENSG00000260983.2	chr16	76262277	76296263	0	1	0
ENSG00000261707.1	chr16	77775365	77776897	0	1	0
ENSG00000285538.1	chr16	77786269	77790578	0	1	0
ENSG00000276007.1	chr16	78157140	78158229	0	1	0
ENSG00000277214.1	chr16	79637469	79638074	0	1	0
ENSG00000278058.1	chr16	79639699	79640502	0	1	0
ENSG00000260706.5	chr16	80099733	80201474	0	1	0
ENSG00000259867.6	chr16	80188876	80597251	0	1	0
ENSG00000260594.1	chr16	80770257	80776202	0	1	0
ENSG00000260896.6	chr16	80859971	80926579	0	1	0
ENSG00000261061.1	chr16	81064375	81065090	0	1	0
ENSG00000261235.1	chr16	82077941	82173236	0	1	0
ENSG00000260018.1	chr16	84150656	84151176	0	1	0
ENSG00000260530.1	chr16	84329104	84330591	0	1	0
ENSG00000260859.1	chr16	84861869	84862848	0	1	0
ENSG00000274478.1	chr16	86731724	86732447	1	0	0
ENSG00000261226.1	chr16	89003187	89006059	0	1	0
ENSG00000205018.2	chr16	89006197	89017932	0	1	0
ENSG00000259989.1	chr16	89050440	89061777	0	1	0
ENSG00000180422.3	chr16	89225554	89230653	0	1	0
ENSG00000260528.5	chr16	90168679	90244752	0	1	0
ENSG00000260507.1	chr16	90171503	90172724	0	1	0
ENSG00000261172.1	chr16	90176982	90234633	0	1	0
ENSG00000262228.2	chr17	666805	668559	0	1	0
ENSG00000277597.1	chr17	1588020	1588445	0	1	0
ENSG00000236457.1	chr17	2118776	2119309	0	1	0
ENSG00000263338.1	chr17	3481249	3482147	0	1	0
ENSG00000262429.1	chr17	4871290	4872117	0	1	0
ENSG00000262227.1	chr17	4891001	4891741	0	1	0
ENSG00000262966.2	chr17	9074385	9082435	0	1	0
ENSG00000273816.1	chr17	9147983	9148214	0	1	0
ENSG00000263684.2	chr17	11778044	11784987	0	1	0
ENSG00000265489.1	chr17	12663457	12693559	0	1	0
ENSG00000273098.3	chr17	12999012	13004256	0	1	0
ENSG00000233852.1	chr17	13836037	13843911	0	1	0
ENSG00000266744.1	chr17	13861065	13870269	0	1	0
ENSG00000266378.1	chr17	14230652	14232791	0	1	0
ENSG00000230647.2	chr17	14277456	14324789	0	1	0
ENSG00000205325.3	chr17	14670900	14684003	0	1	0
ENSG00000232058.1	chr17	14918122	14955593	0	1	0
ENSG00000259944.1	chr17	14934292	14935274	0	1	0
ENSG00000237377.2	chr17	15179879	15182794	0	1	0
ENSG00000276855.1	chr17	15692330	15693019	0	1	0
ENSG00000227782.2	chr17	15943786	15944587	0	1	0
ENSG00000230709.1	chr17	16879313	16884667	0	1	0
ENSG00000262319.1	chr17	19044330	19047002	0	1	0
ENSG00000261033.1	chr17	19911364	19912547	0	1	0
ENSG00000266925.1	chr17	20410726	20412244	0	1	0
ENSG00000260907.1	chr17	20433355	20434194	0	1	0
ENSG00000267075.1	chr17	20448684	20453265	0	1	0
ENSG00000264422.1	chr17	20479980	20482061	0	1	0
ENSG00000266369.1	chr17	20759259	20760630	0	1	0
ENSG00000264023.1	chr17	21360746	21362301	0	1	0
ENSG00000178130.9	chr17	21825297	21826499	0	1	0
ENSG00000265801.1	chr17	25792138	25792567	0	1	0
ENSG00000277450.1	chr17	26700275	26700581	0	1	0
ENSG00000238007.1	chr17	27339883	27343530	0	1	0
ENSG00000230113.1	chr17	29283298	29283979	0	1	0
ENSG00000266340.1	chr17	29305628	29307268	0	1	0
ENSG00000278546.1	chr17	29887151	29887592	0	1	0
ENSG00000265544.1	chr17	31856806	31860779	1	0	0
ENSG00000264643.1	chr17	32007596	32007902	0	1	0
ENSG00000263435.1	chr17	32303550	32307870	0	1	0
ENSG00000264174.1	chr17	33052528	33053189	0	1	0
ENSG00000267359.1	chr17	33880224	33881786	0	1	0
ENSG00000267625.1	chr17	33888558	33889096	0	1	0
ENSG00000270240.2	chr17	34195971	34212867	0	1	0
ENSG00000274767.1	chr17	34510615	34523870	0	1	0
ENSG00000274996.1	chr17	36757302	36758954	0	1	0
ENSG00000277969.1	chr17	36858705	36861000	1	0	0
ENSG00000277182.1	chr17	36905613	36907710	0	1	0
ENSG00000266013.1	chr17	37182968	37183363	0	0	1
ENSG00000273576.1	chr17	37723168	37723812	0	1	0
ENSG00000265666.1	chr17	38497119	38499388	0	1	0
ENSG00000265359.1	chr17	39007052	39019534	1	0	0
ENSG00000259623.1	chr17	40004770	40007699	0	1	0
ENSG00000274630.1	chr17	40023834	40023989	0	1	0
ENSG00000283045.1	chr17	42563521	42564183	0	1	0
ENSG00000267505.1	chr17	42870567	42871842	0	1	0
ENSG00000265964.1	chr17	43810719	43812035	0	1	0
ENSG00000232300.1	chr17	44636196	44640161	0	1	0
ENSG00000253102.1	chr17	48473799	48475249	0	1	0
ENSG00000275710.1	chr17	53041835	53042040	0	1	0
ENSG00000262079.1	chr17	53403118	53405152	0	1	0
ENSG00000283209.1	chr17	54881202	54881630	0	1	0
ENSG00000263120.1	chr17	55060110	55062465	0	1	0
ENSG00000263938.1	chr17	57043313	57044088	0	1	0
ENSG00000265415.1	chr17	57280038	57281190	0	1	0
ENSG00000267637.1	chr17	57862174	57862396	1	0	0
ENSG00000187013.4	chr17	59489112	59490641	0	1	0
ENSG00000263520.1	chr17	63453659	63454526	0	1	0
ENSG00000229330.2	chr17	64672490	64673522	0	1	0
ENSG00000288109.1	chr17	65654131	65655581	0	1	0
ENSG00000278740.1	chr17	66184688	66185306	0	1	0
ENSG00000267731.1	chr17	66186025	66188943	0	1	0
ENSG00000267461.1	chr17	66553657	66578718	0	1	0
ENSG00000283517.1	chr17	69826011	69867891	0	1	0
ENSG00000228639.7	chr17	70017992	70030233	0	1	0
ENSG00000277728.1	chr17	71199107	71199570	0	1	0
ENSG00000265342.1	chr17	73390204	73391044	0	1	0
ENSG00000287836.1	chr17	74827766	74837181	0	1	0
ENSG00000267535.2	chr17	74845922	74857918	0	1	0
ENSG00000267521.1	chr17	74953105	74954304	0	1	0
ENSG00000267506.5	chr17	75543022	75559325	0	1	0
ENSG00000267466.1	chr17	75559450	75564777	0	1	0
ENSG00000285535.2	chr17	75586614	75676769	0	1	0
ENSG00000262352.2	chr18	11103	16352	0	1	0
ENSG00000264265.1	chr18	508568	515294	0	1	0
ENSG00000132204.14	chr18	1254384	1408345	0	1	0
ENSG00000261520.5	chr18	4264602	4295405	1	0	0
ENSG00000285575.1	chr18	5197164	5215496	0	1	0
ENSG00000264254.1	chr18	5310395	5317663	0	1	0
ENSG00000264449.6	chr18	5887486	5989368	0	1	0
ENSG00000266846.2	chr18	5895744	6108381	0	1	0
ENSG00000265487.1	chr18	5956100	5960784	0	1	0
ENSG00000263797.1	chr18	6873398	6875023	0	1	0
ENSG00000263970.1	chr18	8406759	8406951	0	1	0
ENSG00000273284.1	chr18	9259386	9260388	0	1	0
ENSG00000285653.1	chr18	9840337	9841556	0	1	0
ENSG00000267150.1	chr18	14089934	14091018	0	1	0
ENSG00000265786.1	chr18	14877610	14884051	1	0	0
ENSG00000263821.1	chr18	14978738	14979838	0	1	0
ENSG00000265984.1	chr18	18820636	18821332	0	1	0
ENSG00000265948.1	chr18	18896839	18897756	0	1	0
ENSG00000265758.1	chr18	19561082	19631120	0	1	0
ENSG00000263588.1	chr18	19668021	19678741	0	1	0
ENSG00000264012.1	chr18	19755426	19756623	0	1	0
ENSG00000264825.1	chr18	19793741	19807992	0	1	0
ENSG00000265943.1	chr18	20279444	20513727	0	1	0
ENSG00000266850.1	chr18	20303454	20487684	0	1	0
ENSG00000266237.1	chr18	23845973	23847373	0	1	0
ENSG00000275805.1	chr18	24145687	24155590	0	1	0
ENSG00000264151.6	chr18	24915932	25175128	0	1	0
ENSG00000264790.1	chr18	24923216	24926074	0	1	0
ENSG00000274578.1	chr18	25726197	25726667	0	1	0
ENSG00000265980.1	chr18	26858474	26941928	0	1	0
ENSG00000264587.5	chr18	27098224	27128206	0	1	0
ENSG00000265888.2	chr18	28681546	28742752	0	1	0
ENSG00000263698.1	chr18	28711419	28712457	0	1	0
ENSG00000266729.5	chr18	28923331	29006951	0	1	0
ENSG00000266521.1	chr18	29076608	29077158	0	1	0
ENSG00000263924.1	chr18	29424351	29425141	0	1	0
ENSG00000263904.1	chr18	29825909	29828995	0	1	0
ENSG00000267642.1	chr18	31132087	31158151	0	1	0
ENSG00000274918.1	chr18	32897360	32897812	0	1	0
ENSG00000260552.1	chr18	33759959	33767411	0	1	0
ENSG00000286890.1	chr18	33997018	34004148	0	1	0
ENSG00000267651.1	chr18	34814082	34816205	0	1	0
ENSG00000267707.2	chr18	34823739	34827469	0	1	0
ENSG00000286328.1	chr18	38921283	39087514	0	1	0
ENSG00000267313.7	chr18	39045747	39212149	0	1	0
ENSG00000285993.1	chr18	43989160	43990608	0	1	0
ENSG00000274776.1	chr18	44366662	44369260	0	1	0
ENSG00000261307.1	chr18	45027543	45084754	0	1	0
ENSG00000267674.1	chr18	47266193	47268433	0	1	0
ENSG00000267322.2	chr18	47340393	47377429	0	1	0
ENSG00000267196.1	chr18	47496091	47497327	0	1	0
ENSG00000287381.1	chr18	48173685	48177582	0	1	0
ENSG00000286283.1	chr18	49749448	49750058	0	1	0
ENSG00000267146.1	chr18	54539899	54541201	0	1	0
ENSG00000277837.1	chr18	55094365	55099344	0	1	0
ENSG00000267675.1	chr18	56083997	56084860	1	0	0
ENSG00000267501.1	chr18	56422091	56425074	0	1	0
ENSG00000267000.1	chr18	57126304	57132914	0	1	0
ENSG00000267269.1	chr18	57353052	57355632	0	1	0
ENSG00000267774.2	chr18	57363691	57365343	0	1	0
ENSG00000278017.1	chr18	60193152	60193558	0	1	0
ENSG00000269989.1	chr18	61152834	61153251	0	1	0
ENSG00000263863.1	chr18	62773109	62792946	0	1	0
ENSG00000265533.1	chr18	65183783	65566856	0	1	0
ENSG00000264634.1	chr18	65608186	65623663	0	1	0
ENSG00000264869.2	chr18	65769324	65782115	0	1	0
ENSG00000264699.2	chr18	65925317	65932064	0	1	0
ENSG00000273584.1	chr18	66575285	66575836	0	1	0
ENSG00000264705.1	chr18	66879514	66881587	0	1	0
ENSG00000285748.2	chr18	66907685	66918017	0	1	0
ENSG00000266304.1	chr18	68003165	68004546	0	1	0
ENSG00000265484.2	chr18	68882854	68904394	0	1	0
ENSG00000260676.5	chr18	69187198	69246192	0	1	0
ENSG00000260457.2	chr18	69504275	69538024	0	1	0
ENSG00000265995.1	chr18	69557645	69611813	0	1	0
ENSG00000263711.6	chr18	70818476	70931715	0	1	0
ENSG00000261780.3	chr18	70992176	71017114	0	1	0
ENSG00000276934.1	chr18	72172001	72172483	0	1	0
ENSG00000287993.1	chr18	73354449	73367971	0	1	0
ENSG00000263547.2	chr18	73834923	73857214	0	1	0
ENSG00000265843.3	chr18	75682593	75705687	0	1	0
ENSG00000264334.1	chr18	75694976	75698566	0	1	0
ENSG00000275186.1	chr18	77230120	77230940	0	1	0
ENSG00000278075.1	chr18	77660555	77660903	0	1	0
ENSG00000282807.3	chr19	71778	72718	0	1	0
ENSG00000282535.1	chr19	176896	177913	0	1	0
ENSG00000267530.3	chr19	782755	786092	0	1	0
ENSG00000267232.1	chr19	1875015	1875991	1	0	0
ENSG00000288156.1	chr19	2293172	2295780	0	1	0
ENSG00000286460.1	chr19	2721708	2724515	0	1	0
ENSG00000261342.1	chr19	2727741	2729325	0	1	0
ENSG00000287766.1	chr19	2862268	2864426	0	1	0
ENSG00000267255.1	chr19	4429686	4430931	0	1	0
ENSG00000267484.1	chr19	4838344	4838919	0	1	0
ENSG00000268845.1	chr19	6953222	6954915	0	1	0
ENSG00000269371.1	chr19	7584802	7585346	0	0	1
ENSG00000287275.1	chr19	9568795	9573064	1	0	0
ENSG00000287960.1	chr19	9618496	9625215	1	0	0
ENSG00000277587.1	chr19	9832579	9833086	0	1	0
ENSG00000274425.1	chr19	10444112	10446924	0	1	0
ENSG00000267598.1	chr19	13263885	13265007	0	1	0
ENSG00000267582.1	chr19	13907388	13907747	0	1	0
ENSG00000267406.1	chr19	14378619	14380189	0	1	0
ENSG00000273218.1	chr19	15456879	15459228	0	1	0
ENSG00000267517.1	chr19	16176547	16177122	0	1	0
ENSG00000269799.1	chr19	16912237	16912525	0	1	0
ENSG00000259242.2	chr19	19717159	19719469	0	1	0
ENSG00000287533.1	chr19	19868760	19885618	0	1	0
ENSG00000268326.1	chr19	21155068	21166016	0	1	0
ENSG00000268240.1	chr19	21770234	21777430	0	1	0
ENSG00000286157.1	chr19	22701216	22703382	0	1	0
ENSG00000268296.2	chr19	23085340	23097142	0	1	0
ENSG00000261615.7	chr19	23229760	23246507	0	1	0
ENSG00000267924.1	chr19	24000401	24057503	0	1	0
ENSG00000269397.1	chr19	24110590	24112089	0	1	0
ENSG00000261824.7	chr19	28171980	28284913	0	1	0
ENSG00000261770.1	chr19	28248092	28251757	0	1	0
ENSG00000267575.7	chr19	28284339	28475892	0	1	0
ENSG00000266977.2	chr19	28340543	28380130	0	1	0
ENSG00000267617.2	chr19	29360414	29370083	0	1	0
ENSG00000267339.7	chr19	29374337	29461781	0	1	0
ENSG00000267014.6	chr19	29493226	29506067	0	1	0
ENSG00000288017.1	chr19	29574001	29583938	0	1	0
ENSG00000267223.1	chr19	30710573	30719622	0	1	0
ENSG00000267636.1	chr19	31912903	31918208	0	1	0
ENSG00000267204.1	chr19	32592994	32596822	0	1	0
ENSG00000267555.1	chr19	33322201	33324074	0	1	0
ENSG00000273420.1	chr19	33698035	33698545	1	0	0
ENSG00000268683.1	chr19	35129027	35131594	0	1	0
ENSG00000261754.2	chr19	35302493	35305249	1	0	0
ENSG00000269553.1	chr19	35821746	35822823	0	1	0
ENSG00000266973.1	chr19	36868930	36869734	0	1	0
ENSG00000226686.8	chr19	37742787	37756437	0	1	0
ENSG00000286449.1	chr19	37795353	37800543	0	1	0
ENSG00000276846.1	chr19	37805770	37806522	0	1	0
ENSG00000267682.1	chr19	37828138	37828645	0	1	0
ENSG00000266963.1	chr19	38852435	38853124	0	1	0
ENSG00000269486.2	chr19	39425937	39429272	0	1	0
ENSG00000268027.5	chr19	42051554	42061832	0	1	0
ENSG00000282943.1	chr19	43481615	43675667	0	1	0
ENSG00000286669.1	chr19	47759107	47759734	0	1	0
ENSG00000259108.3	chr19	48366666	48368716	0	1	0
ENSG00000267815.1	chr19	50813279	50813796	0	1	0
ENSG00000269758.1	chr19	53771123	53774185	0	0	1
ENSG00000269877.3	chr19	54290851	54291423	0	1	0
ENSG00000269564.1	chr19	54292036	54292422	0	1	0
ENSG00000268734.1	chr19	55402039	55402786	0	1	0
ENSG00000267265.5	chr19	55517561	55559454	0	1	0
ENSG00000267149.2	chr19	55538961	55565296	0	1	0
ENSG00000286125.1	chr19	57181309	57334763	0	1	0
ENSG00000276449.1	chr19	57961057	57964379	0	1	0
ENSG00000268307.1	chr19	58911588	58912046	0	1	0
ENSG00000269600.2	chr19	59104501	59110722	0	1	0
ENSG00000278816.1	chr20	5041683	5041986	0	1	0
ENSG00000230563.4	chr20	5426484	5456129	0	1	0
ENSG00000205181.7	chr20	5463382	5507355	0	1	0
ENSG00000225640.1	chr20	5488521	5490648	0	1	0
ENSG00000228482.2	chr20	6711727	6716973	0	1	0
ENSG00000232738.1	chr20	9556255	9558336	0	1	0
ENSG00000230506.2	chr20	10153170	10181472	0	1	0
ENSG00000224961.3	chr20	10677597	10734681	0	1	0
ENSG00000125899.8	chr20	10976941	11010103	1	0	0
ENSG00000233048.1	chr20	12845850	12933167	0	1	0
ENSG00000234265.2	chr20	12930936	12989065	0	1	0
ENSG00000236985.1	chr20	16838607	16844793	0	1	0
ENSG00000287430.1	chr20	19189296	19192808	0	1	0
ENSG00000179447.2	chr20	19222946	19265240	0	1	0
ENSG00000241054.1	chr20	20075045	20076328	0	1	0
ENSG00000225417.1	chr20	20194943	20195906	0	1	0
ENSG00000225280.7	chr20	21378378	21381029	0	1	0
ENSG00000258197.1	chr20	21492085	21492947	0	1	0
ENSG00000233492.2	chr20	21510760	21516303	0	1	0
ENSG00000279082.4	chr20	21550614	21647259	0	1	0
ENSG00000280350.1	chr20	21591425	21684223	0	1	0
ENSG00000234862.1	chr20	22201192	22203921	0	1	0
ENSG00000204684.4	chr20	22351854	22452195	0	1	0
ENSG00000237396.1	chr20	22568160	22588155	0	1	0
ENSG00000234646.7	chr20	23011500	23019878	0	1	0
ENSG00000236151.1	chr20	24123226	24125022	0	1	0
ENSG00000227195.11	chr20	26148453	26232182	0	1	0
ENSG00000286483.1	chr20	29516513	29517630	0	1	0
ENSG00000233354.1	chr20	30073581	30075377	0	1	0
ENSG00000274364.1	chr20	30123066	30123429	1	0	0
ENSG00000281376.1	chr20	30309310	30311212	0	1	0
ENSG00000275223.1	chr20	32243507	32244229	0	1	0
ENSG00000278367.1	chr20	33762158	33762722	0	1	0
ENSG00000275285.1	chr20	37007466	37011821	0	1	0
ENSG00000275401.1	chr20	37047130	37047849	0	1	0
ENSG00000230324.1	chr20	37842420	37853391	0	1	0
ENSG00000287983.1	chr20	37859758	37862479	0	1	0
ENSG00000229771.2	chr20	39325139	39327256	0	1	0
ENSG00000225458.1	chr20	40619780	40692609	0	1	0
ENSG00000227599.1	chr20	41597383	41600132	0	1	0
ENSG00000275894.1	chr20	43973755	43974463	0	1	0
ENSG00000236028.1	chr20	45529782	45530365	0	1	0
ENSG00000229522.1	chr20	46612148	46613057	1	0	0
ENSG00000281460.1	chr20	47105245	47105799	1	0	0
ENSG00000231265.1	chr20	48657253	48658041	0	1	0
ENSG00000234948.2	chr20	50808698	51287117	0	1	0
ENSG00000232294.6	chr20	51288274	51316011	0	1	0
ENSG00000224008.1	chr20	54036874	54043735	0	1	0
ENSG00000203971.2	chr20	56532182	56535232	1	0	0
ENSG00000270279.1	chr20	57329407	57331894	0	1	0
ENSG00000176659.9	chr20	58630908	58648011	0	1	0
ENSG00000276093.1	chr20	58658415	58658927	0	1	0
ENSG00000229755.1	chr20	59652280	59652872	1	0	0
ENSG00000232121.1	chr20	61265033	61266856	0	1	0
ENSG00000229882.1	chr20	61265124	61267214	0	1	0
ENSG00000225978.3	chr20	61733557	61735738	0	1	0
ENSG00000237371.1	chr20	62688156	62688437	1	0	0
ENSG00000279579.3	chr21	9647910	9650168	1	0	0
ENSG00000279321.1	chr21	10391145	10392874	1	0	0
ENSG00000279851.2	chr21	10600301	10607057	0	1	0
ENSG00000224922.1	chr21	15142253	15144061	0	1	0
ENSG00000279751.1	chr21	15142253	15144061	0	1	0
ENSG00000215386.13	chr21	17300616	18017786	0	1	0
ENSG00000287066.1	chr21	17877875	17880236	0	1	0
ENSG00000269950.1	chr21	17947038	17954957	0	1	0
ENSG00000232560.7	chr21	18811139	18822422	0	1	0
ENSG00000233236.1	chr21	21629065	21631133	0	1	0
ENSG00000226771.1	chr21	22595616	22599150	0	1	0
ENSG00000184856.7	chr21	23470935	23488924	0	1	0
ENSG00000226043.2	chr21	23582239	23793139	0	1	0
ENSG00000227716.1	chr21	24849960	24863043	1	0	0
ENSG00000244278.1	chr21	26427848	26442219	0	1	0
ENSG00000286018.1	chr21	30435767	30436689	0	1	0
ENSG00000228817.4	chr21	30742818	30746029	0	1	0
ENSG00000234293.1	chr21	30868367	30872706	0	1	0
ENSG00000273464.1	chr21	31029726	31030151	0	1	0
ENSG00000286643.1	chr21	32720051	32731472	0	1	0
ENSG00000273091.1	chr21	33108045	33108720	0	1	0
ENSG00000228961.1	chr21	34331196	34332874	0	1	0
ENSG00000234703.1	chr21	36508935	36511519	0	1	0
ENSG00000273199.1	chr21	37692090	37692968	0	1	0
ENSG00000286852.1	chr21	37952470	37953527	0	1	0
ENSG00000273210.1	chr21	38737779	38738234	0	1	0
ENSG00000237373.1	chr21	40589019	40591731	0	1	0
ENSG00000223400.1	chr21	42948062	42953246	0	1	0
ENSG00000286027.1	chr21	42952402	42954814	0	1	0
ENSG00000236883.1	chr21	43159533	43161468	0	1	0
ENSG00000273796.1	chr21	46823724	46824284	0	1	0
ENSG00000230471.1	chr22	16373080	16377054	0	1	0
ENSG00000283633.1	chr22	17082801	17096001	0	1	0
[truncated: 82 more rows]
