# Supplementary material for: Cell-free DNA 5-hydroxymethylcytosine profiles of long non-coding RNA genes enable early detection and progression monitoring of human cancers
Source: Clin Epigenetics. 2021 Oct 24;13:197. doi: 10.1186/s13148-021-01183-6 (PMC8543867; doi:10.1186/s13148-021-01183-6)
Supplement: Supplementary file 2 — Additional file 2: Table S2. List of 140 tissue-shared 5hmC-modified lncRNA genes. [file 13148_2021_1183_MOESM2_ESM.xlsx]

## Sheet: Sheet1
Ensembl id	Chr	Start	End	Symbol
ENSG00000082929.8	chr4	5526296	5529528	LINC01587
ENSG00000178457.3	chr21	29385682	29395552	LINC00314
ENSG00000203706.8	chr1	210404801	210407392	SERTAD4-AS1
ENSG00000204682.8	chr10	21781587	21786189	MIR1915HG
ENSG00000222033.1	chr2	171568961	171571077	LINC01124
ENSG00000223492.1	chr20	51785182	51796089	AL391097.1
ENSG00000225680.1	chr14	54066550	54080744	AL163953.1
ENSG00000226101.2	chr17	70068474	70099176	LINC02097
ENSG00000227945.1	chr6	128349031	128406393	AL590006.1
ENSG00000229459.1	chr7	46300662	46334067	AC023669.1
ENSG00000230437.1	chr20	12286261	12297133	AL136460.1
ENSG00000230680.2	chr7	46517420	46521176	AC004869.1
ENSG00000233539.5	chr7	46713383	46799449	AC011294.1
ENSG00000234899.10	chr17	70030248	70233344	SOX9-AS1
ENSG00000235781.1	chr6	30484043	30486994	LINC02569
ENSG00000240175.1	chr3	65879491	65910972	MAGI1-AS1
ENSG00000250250.2	chr5	15602298	15619218	AC010638.1
ENSG00000253381.1	chr8	39961688	39965454	AC087518.1
ENSG00000253576.1	chr8	92988136	92989646	AF181450.1
ENSG00000254109.6	chr8	30239635	30242917	RBPMS-AS1
ENSG00000254645.2	chr11	15722811	15780444	AC087379.1
ENSG00000257194.2	chr12	90501516	90506556	AC126178.1
ENSG00000257614.1	chr14	36416762	36419250	AL133304.1
ENSG00000257995.1	chr12	91011536	91016599	AC084365.1
ENSG00000259152.1	chr15	27667527	27673484	AC104002.2
ENSG00000259275.4	chr15	96897466	96948465	AC087477.2
ENSG00000265413.1	chr18	8402845	8405159	AP001094.2
ENSG00000266767.1	chr18	7741308	7754829	AP000897.2
ENSG00000267240.1	chr19	29451413	29455850	AC011524.2
ENSG00000268560.1	chr19	20794365	20798195	AC010636.1
ENSG00000272610.1	chr3	65858490	65940233	MAGI1-IT1
ENSG00000274895.1	chr1	214157136	214159762	AC011700.1
ENSG00000277692.1	chr20	30942856	30943537	AL121583.1
ENSG00000284452.1	chr2	495731	496633	AC093326.2
ENSG00000284954.1	chr6	32120579	32122142	AL662884.3
ENSG00000286081.1	chr2	151007147	151022780	AC016682.1
ENSG00000286951.1	chr10	24699112	24705388	AL356113.1
ENSG00000287528.1	chr10	35930025	35936754	AL121749.2
ENSG00000287969.1	chr10	61116767	61123833	AL355474.1
